# Supplementary material for: Generative AI’s healthcare professional role creep: a cross-sectional evaluation of publicly accessible, customised health-related GPTs
Source: Front Public Health. 2025 May 9;13:1584348. doi: 10.3389/fpubh.2025.1584348 (PMC12098394; doi:10.3389/fpubh.2025.1584348)
Supplement: Supplementary file 3 [file Table_2.xlsx]

## Sheet: Sheet1
GPT name	Displayed GPT description	Search terms that identified the GPT	User Rating of GPT	Number of Ratings	Number of conversations	Capabilities	Creator	Target audience	Health specialty category	URL	GPT name/description includes the term 'Psychologist'	GPT name/description includes the term 'Nurse'	GPT name/description includes the term 'Doctor'	GPT name/description includes the term 'Therapist'	GPT name/description includes the term 'Cardiologist'	GPT name/description includes the term 'Radiologist'	GPT name/description includes the term 'Oncologist'	GPT name/description includes the term 'Psychiatrist'	GPT name/description includes the term 'Dr'	GPT name/description includes the term 'Counsellor'	GPT name/description includes the term 'Counselor'	GPT name/description includes the term 'Hematologist'	GPT name/description includes the term 'Haematologist'	GPT name/description includes the term 'Immunologist'	GPT name/description includes the term 'Clinician'	GPT name/description includes any of these terms.
Therapist • Psychologist (non medical therapy)	😌𝐈 𝐀𝐦 𝐇𝐞𝐫𝐞 𝐅𝐨𝐫 𝐘𝐨𝐮😌 Reach out whenever you need emotional support, guidance, or just want to chat. Discover self-love. (medical therapy excluded)	Medical, Psychologist, Therapist	4.4	5000	200000	DALL-E browsing	AI Research+	Patients	Psychology	https://chatgpt.com/g/g-FGhasb1tZ-therapist-psychologist-non-medical-therapy	Y			Y												Y
AMBOSS Medical Knowledge	Ask me medical questions in any language. I will consult the AMBOSS Library to provide answers. (Note: I do not offer tailored medical advice; always consult a specialist.)	Medical	4.4	500	25000	Actions	AMBOSS	Medical professionals and patients	General medicine	https://chatgpt.com/g/g-Jv4qOKRF5-amboss-medical-knowledge
Psychology🔹Psychologist (non-medical)	🔴𝐂𝐨𝐦𝐞 𝐋𝐞𝐚𝐫𝐧 𝐒𝐨𝐦𝐞𝐭𝐡𝐢𝐧𝐠 𝐍𝐞𝐰🔴 About Psychology, or About Yourself. No tailored medical advice.	Medical, Psychologist	4.3	500	25000	DALL-E browsing	AI Research+	Patients	Psychology	https://chatgpt.com/g/g-m6kzpYo99-psychologypsychologist-non-medical	Y															Y
Registered Nurse	A guide, offering information on nursing and healthcare topics.	Nurse	4.6	60	10000	Code interpreter and data analysis, browsing, DALL-E images	ai-gen.co	Medical professionals and patients	General medicine	https://chatgpt.com/g/g-dbCe3aEhi-registered-nurse		Y														Y
Medical Diagnosis Assistant	A ChatGPT specialized in medical knowledge that can help users understand symptoms, provide basic diagnoses, and offer guidance on seeking appropriate medical care.	Medical	4.5	200	10000	DALL-E browsing	Delio AI	Medical professionals and patients	General medicine	https://chatgpt.com/g/g-OXYX5D9y4-medical-diagnosis-assistant
Medicine for Doctors	Provide educational medical information for doctors and medical students.	Doctor	4.6	100	10000	Code interpreter and data analysis, DALL-E, browsing	PARK HYO CHEUL	Medical professionals	General medicine	https://chatgpt.com/g/g-tzRyTH0CS-medicine-for-doctors			Y													Y
Mental Health Therapist	Progress Note	Mental Health, Therapist	4.4	100	5000	DALL-E, browsing	Desiree Garcia	Medical professionals	General medicine	https://chatgpt.com/g/g-eYsh8got3-mental-health-therapist				Y												Y
Medical Doctor	Medical Advisor for healthcare professionals, offering research and diagnostic assistance.	Doctor , Medical	4.6	100	5000	DALL-E, browsing	Muhammad Shah	Medical professionals	General medicine	https://chatgpt.com/g/g-GfRpBAbeg-medical-doctor			Y													Y
Medical Notes	Write Excellent Medical Notes	Medical	4.5	100	5000	Code interpreter and data analysis, browsing, DALL-E	Dr Hani Abuelgasim	Medical professionals	General medicine	https://chatgpt.com/g/g-d3Z2dHcd2-medical-notes
Psychologist. CBT method. Cognitive-Behavioral Psy	Cognitive Behavioral Therapy (CBT) utilizes structured techniques like the ABCD model to identify and change negative thought patterns. Effective for anxiety, depression, and stress, it involves self-reflection through diary keeping for personal growth and behavioral change	Psychologist	4.4	200	5000	DALL-E, browsing	psyaip.com	Patients	Psychology	https://chatgpt.com/g/g-RJOC51Mcr-psychologist-cbt-method-cognitive-behavioral-psy	Y															Y
AI Cardiologist	AI expert in heart disease detection, diagnosis, and patient support.	Cardiologist	4.5	20	1000	Browsing, DALL- E images	Klaus Bandisch	Medical professionals and patients	Cardiology	https://chatgpt.com/g/g-fYwe724A0-ai-cardiologist					Y											Y
Doctor GPT	AI doctor for personal health assistance and potential diagnosis.	Doctor	4.6	30	1000	Code interpreter and data analysis, DALL-E, browsing	Kenneth G Bastian	Medical professionals and patients	General medicine	https://chatgpt.com/g/g-mFtK9rcS6-doctor-gpt			Y													Y
Healthcare GPT	Provides healthcare info and plan recommendations. Not medical advice.	Healthcare	4.7	20	1000	DALL-E, browsing	Michael Prusnofsky	Medical professionals and patients	General medicine	https://chatgpt.com/g/g-e8CDZFN9P-healthcare-gpt
Healthcare GPT	Providing expert guidance on healthcare topics and systems. Does not provide personalized medical advice.	Healthcare	4.5	40	1000	DALL-E, browsing	Jonathan DMello	Medical professionals and patients	General medicine	https://chatgpt.com/g/g-nkCRlkAAc-healthcare-gpt
Medical Chat - Answer by PubMed Articles	Best for real PubMed articles search and provide answers organized by articles. This is a sub-feature of Medical Chat. We cannot unlock all our feature in the GPTs store because the conversation here is not HIPAA compliant. To unlock all features with HIPAA compliance, please visit our website.	Medical	3.5	30	1000	Actions, browsing	medical.chat-data.com	Medical professionals and patients	General medicine	https://chatgpt.com/g/g-sdFoNNlHx-medical-chat-answer-by-pubmed-articles
Sci-Hub Medical Expert	World's Best LLM Doctor and Medical Researcher	Medical	4.5	60	1000	Browsing	Samuel E Katsaros	Medical professionals and patients	General medicine	https://chatgpt.com/g/g-i8zIVr8uX-sci-hub-medical-expert			Y													Y
Skin Doctor	Friendly Dermatology Expert with a witty touch.	Doctor	4.4	50	1000	DALL-E, browsing	Alexander-Gregorian	Medical professionals and patients	Other	https://chatgpt.com/g/g-iKlTErjqh-skin-doctor			Y													Y
Herbal Doctor	Provides expertise in herbal remedies and natural treatments.	Doctor	4.4	20	1000	Browsing	A-Aye	Medical professionals and patients	Other	https://chatgpt.com/g/g-3jeDSXd2g-herbal-doctor			Y													Y
Eye Doctor	Empathetic ophthalmology expert offering comfort and detailed eye health advice.	Doctor	4.2	20	1000	Code interpreter and data analysis, DALL-E, browsing	JINGBO WANG	Medical professionals and patients	Other	https://chatgpt.com/g/g-o4DYjlJ7y-eye-doctor			Y													Y
Mental Health DocuGen	Mental Health DocuGen is an AI Assistant to help Mental Health Therapist with documentations and therapy notes. Create therapy note templates, treatment plans, discharge summaries and much more! *DO NOT ENTER PII. USE AT YOUR DISCRETION*	Mental Health	4.3	30	1000	Code interpreter and data analysis, DALL-E, browsing	Miguel Corzo	Medical professionals	General medicine	https://chatgpt.com/g/g-Uczwki6yE-mental-health-docugen?utmid=chatbothunt.com
CliniType EHR	Voice-to-text, Vision-to-text transcription, Transcript-to-‘Clinical format’ integrated with CDS. Writes clinical notes, referral letter, generate PDF,prepare discharge summary. (Ultimate aid for clinicians)	Clinician	4.4	20	1000	DALL-E images, code interpreter and data analysis, browsing	Dr Jamshed Moidu	Medical professionals	General medicine	https://chatgpt.com/g/g-DRL3chsp7-clinitype-ehr
Doctor SOAP Note	I create detailed, evidence-based SOAP notes for medical records.	Doctor	4.5	60	1000	DALL-E, browsing	Samantha Pagano	Medical professionals	General medicine	https://chatgpt.com/g/g-26ubDxvnZ-doctor-soap-note			Y													Y
AI Medical Scribe	Transcribes patient encounters into structured, formatted SOAP notes for education.	Medical	4.6	30	1000	DALL-E browsing	Roger Musa	Medical professionals	General medicine	https://chatgpt.com/g/g-5kUYb9vpS-ai-medical-scribe
Medical Coding and Documentation	Assists with coding, summaries, and diagnostic terminology	Medical	4.5	20	1000	Code interpreter and data analysis, browsing, DALL-E	Christopher Fostrer-McBride	Medical professionals	General medicine	https://chatgpt.com/g/g-7NsZ9WuEk-medical-coding-and-documentation
Medical Record Summarizer	Summarizes complex medical records into clear reports for healthcare providers.	Medical	4.1	50	1000	DALL-E browsing	moidhin ramshid	Medical professionals	General medicine	https://chatgpt.com/g/g-HpoSfOJq5-medical-record-summarizer
Medical Coding AI	Specializes in medical report coding for billing.	Medical	4.3	10	1000	Code interpreter and data analysis, browsing, DALL-E	gptmegastore.com	Medical professionals	General medicine	https://chatgpt.com/g/g-LgppzVLEE-medical-coding-ai
Medical Coding and Billing Tool	Specialist in medical coding and billing, streamlining insurance claims.	Medical	3.9	30	1000	DALL-E browsing	moidhin ramshid	Medical professionals	General medicine	https://chatgpt.com/g/g-vwPlpRTYQ-medical-coding-and-billing-tool
Occupational Therapist Expert GPT	A robust assistant for OTs creating patient-focused plans.	Therapist	4.3	10	1000	DALL-E, browsing	bryteagency.com	Medical professionals	Other	https://chatgpt.com/g/g-o2I2qbaeq-occupational-therapist-expert-gpt				Y												Y
Tu Doctor IA	Este prompt se presenta como un asistente virtual de salud que interactúa de manera empática y eficiente con el usuario, asumiendo el papel de un médico.	Doctor	4.9	7	1000	Code interpreter and data analysis, DALL-E, browsing	Rodolfo Arce	Patients	General medicine	https://chatgpt.com/g/g-OoY8N0RvB-tu-doctor-ia			Y													Y
CounselorGPT - AI Therapist and Psychologist	Athena AI provides empathetic counseling and general advice to help you navigate life’s many challenges.	Psychologist, Therapist	4.4	60	1000	Code interpreter and data analysis, DALL-E, browsing	Henry Lin	Patients	Psychology	https://chatgpt.com/g/g-Dej5rzqNr-counselorgpt-ai-therapist-and-psychologist	Y			Y							Y					Y
Virtual Therapist	Informal therapist specializing in relationships and social issues.	Therapist	4.4	100	1000	DALL-E, browsing	Christopher Haenssel	Patients	Psychology	https://chatgpt.com/g/g-KgdgrZylv-virtual-therapist				Y												Y
Psychoanalytic Therapy Gestalt Therapist (non-med)	Warm, empathetic guide through personal growth and self-discovery.	Therapist	4.7	50	1000	DALL-E, browsing	It's Magical!	Patients	Psychology	https://chatgpt.com/g/g-Y3rafyARr-psychoanalytic-therapy-gestalt-therapist-non-med?utm_source=gptshunter.com				Y												Y
DBT Therapist - DBT Skills Coach	Your personal therapy coach for learning and applying Dialectical Behaviour Therapy skills.	Therapist	4.5	20	1000	Code interpreter and data analysis, DALL-E, browsing	charles Guo	Patients	Psychology	https://chatgpt.com/g/g-Iw5dnPfNJ-dbt-therapist-dbt-skills-coach				Y												Y
Clinical Psychologist	Delivers effective, evidence-based mental health therapy and continuous learning.	Psychologist	4.4	60	1000	Code interpreter and data analysis, DALL-E, browsing	cureai.co.uk	Medical professionals and patients	Psychology	https://chatgpt.com/g/g-AY5j5BeSz-clinical-psychologist	Y															Y
Mental Health & Physical Health	Grow your mind, body, and coping skill with chat therapy.	Mental Health	3.6	10	1000	Code interpreter and data analysis, DALL-E images, browsing	community builder	Patients	Psychology	https://chatgpt.com/g/g-k2dFMskvF-mental-health-physical-health
Professional Psychiatrist - Dr. Harmony v4	stunspot's simulation of a psychiatrist	Psychiatrist	4.2	60	1000	Code interpreter and data analysis, DALL-E, browsing	Samuel Walker	Patients	Psychology	https://chatgpt.com/g/g-ul7aqZCz2-professional-psychiatrist-dr-harmony-v4								Y	Y							Y
Nurse Practitioner (NP)	Advanced practice nurse with diagnostic and prescriptive authority, emphasizing patient advocacy and health promotion.	Nurse	4.6	20	900	Code interpreter and data analysis, DALL-E images	Cureai.co.uk	Medical professionals and patients	General medicine	https://chatgpt.com/g/g-CiYKx6JKd-nurse-practitioner-np		Y														Y
(evr)ai Nurse Care Planner	I create nursing care plans based on triage info.	Nurse	N/A	N/A	800	Code interpreter and data analysis, browsing, DALL-E images	evermedresearch.org	Medical professionals	General medicine	https://chatgpt.com/g/g-3ayM8Ok8S-evr-ai-nurse-care-planner		Y														Y
Medical CAPS Notes	EMR friendly medical notes using Concern-Assessment-Plan-Supplemental Information format.	Medical	N/A	N/A	700	DALL-E, browsing	Dr Tom Lacroix	Medical professionals	General medicine	https://chatgpt.com/g/g-bhyTJuYGU-medical-caps-notes
Medical Coding Expert	ICD-10-CM, ICD-11, CPT, HCPCS Coding Specialist with Risk Adjustment Expertise	Medical	4.9	10	700	DALL-E browsing	Prajwal Shrestha	Medical professionals	General medicine	https://chatgpt.com/g/g-BkOKvwUIj-medical-coding-expert
Medical Visual Assistant	Hỗ trợ nhân viên y tế vẽ hình y khoa, giáo dục sức khỏe	Medical	4.8	20	700	DALL-E browsing	HOANG LE PHUC	Medical professionals	General medicine	https://chatgpt.com/g/g-WitrdvbZX-medical-visual-assistant
Child Psychologist	Provides psychological insights and strategies to support children's development and assists parents and educators with child-related challenges.	Psychologist	3.8	10	700	Browsing	Hustle Playground	Patients	Psychology	https://chatgpt.com/g/g-kWmyUhc1f-child-psychologist	Y															Y
Medical X-Ray, MRI Interpreter By #LiTV⚡	Expert in X-Ray and MRI Imaging Analysis	Medical	3.7	7	600	DALL-E browsing	Jo Suttels	Medical professionals and patients	Other	https://chatgpt.com/g/g-avzUuzFC7-medical-x-ray-mri-interpreter-by-litv
Mental Health Stigma Breaker	Empower yourself to challenge mental health stigma and foster a supportive environment. Discover compassionate strategies to promote understanding and empathy. 💪🧠	Mental Health	N/A	N/A	600	Code interpreter and data analysis, DALL-E images, browsing	uni.com.ai	Medical professionals and patients	Psychology	https://chatgpt.com/g/g-ZKfb1qYGg-mental-health-stigma-breaker?utm_source=gptshunter.com
Healthcare Management Assistant	Your assistant for healthcare management tasks.	Healthcare	5	20	500	DALL-E, browsing	HOANG LE PHUC	Medical professionals	General medicine	https://chatgpt.com/g/g-srhhoYvZh-healthcare-management-assistant
Medical Scribe by Heidi	Transcribe your consults and write perfect clinical notes in seconds. Create documents in your preferred format (SOAP, HOPC, Assessments, Letters etc.) for any clinician (doctor, psychologist, nurse, allied etc.)	Medical, Clinician	5	5	500	-	Heidi Health	Medical professionals	General medicine	https://chatgpt.com/g/g-dbojIQAbs-medical-scribe-by-heidi
Medical Imaging Analyst for Radiologists	An AI medical imaging analyst bot for radiologists, assisting in the interpretation of medical images, such as X-rays and MRIs.	Medical	3.7	10	500	DALL-E browsing	community builder	Medical professionals	Other	https://chatgpt.com/g/g-45p9D2Pfc-medical-imaging-analyst-for-radiologists						Y										Y
Therapist Insights Specialist	Specialist in stress management, emotional regulation, and helping find solutions	Therapist	N/A	N/A	500	Code interpreter and data analysis, DALL-E, browsing	Trent Morrow	Medical professionals and patients	Psychology	https://chatgpt.com/g/g-I8sRYPaF2-therapist-insights-specialist				Y												Y
Gay Therapist	Empathetic psychologist for gay individuals, offering tailored, interactive counseling.	Therapist	4.6	8	500	Code interpreter and data analysis, DALL-E, browsing	Feng Zhou	Patients	Psychology	https://chatgpt.com/g/g-maRIco8E1-gay-therapist?utm_source=gptshunter.com	Y			Y												Y
Medicine for medical education	Provides medical information in all fields, including the latest medical information needed for medical education.	Medical	4.7	6	400	Code interpreter and data analysis, browsing, DALL-E	PARK HYO CHEUL	Medical professionals and patients	General medicine	https://chatgpt.com/g/g-8xssqwqXy-medicine-for-medical-education
Healthcare Helper	Expert in healthcare, assisting senior health practitioners and nurses.	Healthcare	4.2	10	400	DALL-E, browsing	Onwenmadu Chukwuka	Medical professionals	General medicine	https://chatgpt.com/g/g-a5dLy730I-healthcare-helper
Quick Medical Info For Doctors	Quickly listing facts and high yield information without the usual fluff. Great for studying, on-the-go clinic or consults. Of course not a replacement for validated resources!	Medical, Doctor	5	5	400	DALL-E browsing	Christopher Capello	Medical professionals	General medicine	https://chatgpt.com/g/g-Bk3DKS6nk-quick-medical-info-for-doctors			Y													Y
AI Medical Hub	AI Healthcare Hub.	Medical	4.7	6	400	Code interpreter and data analysis, browsing,	Dr Jamshed Moidu	Medical professionals	General medicine	https://chatgpt.com/g/g-LAaUdUone-ai-medical-hub
Emergency Medical Technician (EMT)	Emergency responder providing immediate care, continually mastering updated life-saving practices.	Medical	4.9	10	400	Code interpreter and data analysis, browsing, DALL-E	cureai.co.uk	Patients	General medicine	https://chatgpt.com/g/g-nEv8eLkTO-emergency-medical-technician-emt
Attachment Theory Therapist	I'm a GPT relationship therapist focusing on Attachment Theory.	Therapist	4.7	10	400	DALL-E, browsing	community builder	Patients	Psychology	https://chatgpt.com/g/g-vlSj1erNy-attachment-theory-therapist				Y												Y
バーチャル精神科医	Virtual psychiatrist with in-depth medical knowledge.	Psychiatrist	N/A	N/A	300	Code interpreter and data analysis, DALL-E, browsing	community builder	Medical professionals and patients	Psychology	https://chatgpt.com/g/g-jGVudCUzg-hatiyarujing-shen-ke-yi								Y								Y
Medical Procedure Consent Companion	Helps explain medical consents	Medical	N/A	N/A	300	Code interpreter and data analysis, browsing, DALL-E	PARKER SMITH	Medical professionals and patients	General medicine	https://chatgpt.com/g/g-nnOTJVzQk-medical-procedure-consent-companion
Hollie.AI	Cardiology AI assistant for health professionals, up-to-date evidence-based clinical support.	Cardiology	N/A	N/A	300	Browsing, DALL-E images, code interpreter and data analysis	Austin M Gibbs	Medical professionals	Cardiology	https://chatgpt.com/g/g-rOCrmc9FV-hollie-ai
Medical Coder	Provides precise ICD-10-CM/PCS codes with enhanced accuracy and guideline compliance	Medical	N/A	N/A	300	Code interpreter and data analysis	Muhammad Shoaib	Medical professionals	General medicine	https://chatgpt.com/g/g-bpUnTRTyc-medical-coder
p53 - OncoGPT	Evidence-Based AI for Medical Oncologists and Cancer Researchers.	Oncologist	N/A	N/A	300	Code interpreter and data analysis, browsing, DALL-E images	Giordano Giulia	Medical professionals	Oncology	https://chatgpt.com/g/g-gGfYjydKZ-p53-oncogpt
The Love Counsellor	Conversational expert in relationship therapy with a simple and direct approach.	Counsellor	N/A	N/A	300	Browsing	Julia Schweigert	Patients	Psychology	https://chatgpt.com/g/g-RyE9XQagq-the-love-counsellor										Y						Y
Zelma - Your Personalized Relationship Counselor	A relationship counselor who provides you with guidance for romantic relationship issues based on rationality, self-control, and understanding.	Counsellor	N/A	N/A	300	DALL-E images, browsing	Armando Escobar	Patients	Psychology	https://chatgpt.com/g/g-w79xfhgKS-zelma-your-personalized-relationship-counselor											Y					Y
ChadGPT: The Bro Therapist	Relatable, cool AI life coach in the style of a gen alpha frat bro, Chad.	Therapist	N/A	N/A	300	Code interpreter and data analysis, DALL-E, browsing	Zachary MacDonald	Patients	Psychology	https://chatgpt.com/g/g-f9R7aPZZQ-chadgpt-the-bro-therapist				Y												Y
The Mental Health Helper	Welcome to your custom, friendly AI that provides empathetic support, feels good, and gives you clear insights. Ask it anything you want.	Mental Health	N/A	N/A	300	-	Jacob Orlowitz	Patients	Psychology	https://chatgpt.com/g/g-MapPbt7Vn-the-mental-health-helper
Doctor Salud	Especialista en salud que recopila información antes de dar consejos.	Doctor	N/A	N/A	200	DALL-E, browsing	johnny loachamin	Medical professionals and patients	General medicine	https://chatgpt.com/g/g-bbePOzWHq-doctor-salud			Y													Y
NurseGPT	I am your professional personal virtual nurse. Ask anything as it pertains to nursing.	Nurse	N/A	N/A	200	Actions, browsing	community builder	Medical professionals and patients	General medicine	https://chatgpt.com/g/g-LdqyNfPD6-nursegpt		Y														Y
Medical GPT	Interprets Medical reports. Just upload an image of your report and let GPT explain it to you.	Medical	N/A	N/A	200	DALL-E browsing	Lear AI	Medical professionals and patients	General medicine	https://chatgpt.com/g/g-jbLOIToEN-medical-gpt
The medical registrar	a tool for easy access to highpowered conscise medical information	Medical	N/A	N/A	200	DALL-E, browsing	Mpumelelo Sibanda	Medical professionals and patients	General medicine	https://chatgpt.com/g/g-svMIibR8l-the-medical-registrar
Mi Doctor	Doctor experto en Nutricion y Gluten. Otorrino y Gastroenterologo.	Doctor	N/A	N/A	200	DALL-E, browsing	Herman A Marquez	Medical professionals and patients	Other	https://chatgpt.com/g/g-HtTeq3yuj-mi-doctor			Y													Y
Naturopathic Doctor	Integrates naturopathy with modern medicine to devise personalized, holistic treatment strategies, emphasizing education and natural wellness.	Doctor	N/A	N/A	200	Code interpreter and data analysis, browsing	cureai.co.uk	Medical professionals and patients	Other	https://chatgpt.com/g/g-GKaUHEHxn-naturopathic-doctor			Y													Y
Medical Support	Experto en salud ocupacional y normativas peruanas, actualizado y bilingüe (español y quechua)	Medical	N/A	N/A	200	Code interpreter and data analysis, browsing, DALL-E	Ramiro Aparcana	Medical professionals and patients	Other	https://chatgpt.com/g/g-JQEikUMi5-medical-support
Compassionate Counselor	A counselor for navigating BPD in relationships, with ADHD-aware advice.	Counsellor	N/A	N/A	200	Code interpreter and data analysis, DALL-E images, browsing	Bernadette Smail	Medical professionals and patients	Psychology	https://chatgpt.com/g/g-Ak0DTbitn-compassionate-counselor											Y					Y
CliniAssist	A tool designed for clinicians to streamline the assessment and evaluation process in client care. It exclusively utilizes evidence-based research and assessments, ensuring that all recommendations and analyses are grounded in scientifically validated data. #Mental Health #Therapists #LCSW	Clinician	N/A	N/A	200	DALL-E images,browsing	dogoodai.org	Medical professionals	General medicine	https://chatgpt.com/g/g-MilueHSAF-cliniassist
Doctor-Approved Cannabis, Marijuana, and CBD	Expert on medical cannabis data and guidance	Doctor	N/A	N/A	200	Code interpreter and data analysis, DALL-E, browsing	Benjamin Caplan	Medical professionals and patients	General medicine	https://chatgpt.com/g/g-yDyz54HR8-doctor-approved-cannabis-marijuana-and-cbd			Y													Y
Healthcare Policy and Procedure Updates	A knowledgeable guide on healthcare policies and procedures, aiding nurses.	Healthcare	4	5	200	code interpreter, DALL-E, browsing	moidhin ramshid	Medical professionals	General medicine	https://chatgpt.com/g/g-gcs7n9xB2-healthcare-policy-and-procedure-updates
Psychiatry Education Assistant	An academic assistant for psychiatrists, creating educational content and practice questions. (Not for use in clinical decision making, verify all information, as model may produce errors)	Psychiatrist	N/A	N/A	200	Code interpreter and data analysis, DALL-E, browsing	Daniel Fisher	Medical professionals	Psychology	https://chatgpt.com/g/g-oihJ9gLbt-psychiatry-education-assistant
Solution Focused Therapist	A solution-focused therapist guiding couples towards solutions and strengths.	Therapist	N/A	N/A	200	DALL-E, browsing	Jesse schmidt	Patients	Psychology	https://chatgpt.com/g/g-OzLXjaELZ-solution-focused-therapist				Y												Y
Psychologist GPT	An empathetic companion for emotional support.	Psychologist	4.8	5	200	DALL-E, browsing	HUI GE	Patients	Psychology	https://chatgpt.com/g/g-kDhOT9SSD-psychologist-gpt	Y															Y
Personality Psychologist (Jungian Typology)	🔍 Uncover your personality's depths with Jungian typology and MBTI. 📊 Explore how your cognitive functions change over different life stages with a detailed table. 💬	Psychologist	N/A	N/A	200	Code interpreter and data analysis, DALL-E, browsing	KA HIM LUK	Patients	Psychology	https://chatgpt.com/g/g-nIaonZULf-personality-psychologist-jungian-typology	Y															Y
The Inspiring Psychologist	A compassionate psychologist offering uplifting and encouraging advice.	Psychologist	N/A	N/A	200	DALL-E, browsing	Remi Alao	Patients	Psychology	https://chatgpt.com/g/g-om29Liz7Q-the-inspiring-psychologist	Y															Y
Carl Jung	I was a Swiss psychiatrist. Share a thought and let's think deeply about it.	Psychiatrist	N/A	N/A	200	-	paliros.fr	Patients	Psychology	https://chatgpt.com/g/g-47sj1OqRR-carl-jung								Y								Y
Echo Expert	Cardiology-focused echocardiography expert with ASE guideline citations.	Cardiology	N/A	N/A	100	Browsing, DALL-E images	Daniel Yazdi	Medical professionals and patients	Cardiology	https://chatgpt.com/g/g-Er5POsauK-echo-expert
Dr Heart	Up-to-date cardiology educator with ACC guidelines, board-focused questions, and internet-sourced lectures.	Heart	N/A	N/A	100	DALL-E images, browsing, code interpreter and data analysis	Jose Soler	Medical professionals and patients	Cardiology	https://chatgpt.com/g/g-gUGdc8Zs0-dr-heart									Y							Y
Pharma PromoBot	Specialist in wellness supplements, vaccine kits, and OTC drug promotion campaigns.	Vaccine	N/A	N/A	100	DALL-E images, browsing	ARBITRAGE SALES LTD.	Medical professionals and patients	General medicine	https://chatgpt.com/g/g-wcq0Atcff-pharma-promobot
Doctor Advisor	Senior Doctor Advisor	Doctor	N/A	N/A	100	Code interpreter and data analysis	C A ROLLS	Medical professionals and patients	General medicine	https://chatgpt.com/g/g-nIQP9fVaK-doctor-advisor			Y													Y
Doctor Assistant	List symptoms ... Generates possible differentials with relevant investigations!	Doctor	N/A	N/A	100	DALL-E	James Doyle	Medical professionals and patients	General medicine	https://chatgpt.com/g/g-VAN3903SR-doctor-assistant			Y													Y
Doctor Andy Galpin GPT	Fitness expert answering health and exercise queries	Doctor	N/A	N/A	100	DALL-E, browsing	Dan Huynh	Medical professionals and patients	General medicine	https://chatgpt.com/g/g-wmDHJc0bi-doctor-andy-galpin-gpt			Y													Y
Lab Result Interpreter (not medical advice)	Your go-to guide for deciphering lab results, blending clarity with insights for a healthier understanding.	Medical	N/A	N/A	100	DALL-E, browsing	community builder	Medical professionals and patients	General medicine	https://chatgpt.com/g/g-XW5VMCGWi-lab-result-interpreter-not-medical-advice
Cancer Research & Support	Oncology research & clinical trial matching assistant for oncologists & cancer patients. Connects to PubMed & NCI. No diagnosis or treatments offered.	Cancer, Oncologist	N/A	N/A	100	Actions	behnevis.com	Medical professionals and patients	Oncology	https://chatgpt.com/g/g-AMdRrv6Q1-cancer-research-support?ref=img.pt
Natural Doctor AI	¡Explora el poder de lo natural con nuestro GPT de Medicina Natural! Este inteligente asistente digital escucha tus síntomas y te orienta hacia remedios naturales personalizados. Es tu guía hacia una vida más sana, combinando tradiciones milenarias con la más avanzada IA. ¡Bienestar a un clic!	Doctor	N/A	N/A	100	Code interpreter and data analysis, DALL-E, browsing	ayman gomez collao	Medical professionals and patients	Other	https://chatgpt.com/g/g-dXQ18PN7c-natural-doctor-ai			Y													Y
Psychologist	Professional AI-psychologist.	Psychologist	N/A	N/A	100	Code interpreter and data analysis, DALL-E, browsing	chatik.io	Medical professionals and patients	Psychology	https://chatgpt.com/g/g-7epAPQOcy-psychologist	Y															Y
JungBrain	The psychiatrist and psychoanalyst who founded analytical psychology	Psychiatrist	N/A	N/A	100	Browsing	Alex Northstar	Medical professionals and patients	Psychology	https://chatgpt.com/g/g-aMKQvFr7s-jungbrain								Y								Y
Medical Expert	Expert medical doctor with a blend of seriousness and dry humor.	Medical	N/A	N/A	100	Code interpreter and data analysis, browsing, DALL-E	Gavin Lottering Creations	Medical professionals and patients	Psychology	https://chatgpt.com/g/g-JrM23VoTY-medical-expert			Y													Y
Medical Advisor	Provides initial medical assessments and advice.	Medical	N/A	N/A	100	Code interpreter and data analysis, browsing, DALL-E	Akiyuki Hisajima	Medical professionals and patients	General medicine	https://chatgpt.com/g/g-3TI1w3ZVL-medical-advisor
HeartHealthAI	Assists cardiologists with information and analysis for better decisions.	Cardiologist	N/A	N/A	100	Browsing, DALL- E images	S Venkataraghavan	Medical professionals	Cardiology	https://chatgpt.com/g/g-ByzxHrPFD-hearthealthai
Hippocrates	Assist clinicians at the point of care	Clinician	N/A	N/A	100	DALL-E images, code interpreter and data analysis, browsing	Benkő József Adorján	Medical professionals	General medicine	https://chatgpt.com/g/g-vOwTnapSu-hippocrates
DoctorGPT	IA avanzada para médicos. Ofrece respuestas actualizadas sobre enfermedades y tratamientos, análisis de casos clínicos, novedades en tu especialidad, y apoyo en decisiones clínicas basado en evidencia científica.	Doctor	N/A	N/A	100	Browsing	Emmanuell González Cristo	Medical professionals	General medicine	https://chatgpt.com/g/g-qjbwROL7J-doctorgpt			Y													Y
Nurse Note Helper	A virtual nurse aiding in refining nursing notes for clarity and professionalism.	Nurse	N/A	N/A	100	DALL-E, Browsing	donatus okoro	Medical professionals	General medicine	https://chatgpt.com/g/g-FPKqwOw8j-nurse-note-helper		Y														Y
Nurse Bot	Friendly AI nurse assistant for analyzing and verifying medical records.	Nurse	N/A	N/A	100	Code interpreter and data analysis, browsing	buildgpts.store	Medical professionals	General medicine	https://chatgpt.com/g/g-iWrtiv7E9-nurse-bot		Y														Y
NextGen Healthcare AI Expert	Expert in NextGen Healthcare, clinical workflows, and template development	Healthcare	N/A	N/A	100	code interpreter, DALL-E, browsing	community builder	Medical professionals	General medicine	https://chatgpt.com/g/g-iTan9g0QF-nextgen-healthcare-ai-expert
Pharma and Healthcare Consultant	Expert Consultant in Pharma and Healthcare Strategy	Healthcare	N/A	N/A	100	code interpreter, DALL-E, browsing	kestren	Medical professionals and patients	General medicine	https://chatgpt.com/g/g-DWIJbbBiN-pharma-and-healthcare-consultant
Medical Billing and Coding Expert	Expert in Medical Billing and Coding	Medical	N/A	N/A	100	Code interpreter and data analysis, browsing, DALL-E, actions	raed elaydi	Medical professionals	General medicine	https://chatgpt.com/g/g-rtX0uo0de-medical-billing-and-coding-expert
Creative Therapist Assistant	Assists therapists with creative session ideas and tools.	Therapist	N/A	N/A	100	DALL-E, browsing	Tyra Gardner	Medical professionals	Psychology	https://chatgpt.com/g/g-k8dP0nm63-creative-therapist-assistant				Y												Y
Mental Health Affairs Progress Note Assistant	Assists therapists in crafting session progress notes, with a focus on professionalism and confidentiality.	Mental Health	N/A	N/A	100	Code interpreter and data analysis, DALL-E images, browsing	Max E. Guttman	Medical professionals	Psychology	https://chatgpt.com/g/g-soXW9Cekx-mental-health-affairs-progress-note-assistant
SessionSage	Empowers clinicians to streamline therapy sessions with choice of frameworks, evidence-based therapy models, session goals, helpful interventions, client handouts, and explain client responses clinically.	Clinician	N/A	N/A	100	DALL-E images, code interpreter and data analysis, browsing	Michael Delgado	Medical professionals	Psychology	https://chatgpt.com/g/g-YfRuB9VpY-sessionsage
Cardio AI Coach	AI/ML-informed cardiology coach for ECG and CIEDs management	Cardiology	N/A	N/A	100	Browsing, DALL-E images, code interpreter and data analysis	HONESTGRACIOSITY SGPS LDA	Medical professionals and patients	Cardiology	https://chatgpt.com/g/g-ZZRkwgTft-cardio-ai-coach/c/66ea700f-0ff0-8005-8fbe-0eb9ef5143c1
Doctor Hilarious	Totally not a real doctor but it might point you in the right direction while making you laugh	Doctor	N/A	N/A	100	Code interpreter and data analysis, DALL-E, browsing	RICHARD SWEENEY	Patients	General medicine	https://chatgpt.com/g/g-smsW7CBGO-doctor-hilarious			Y													Y
Cancer Copilot	Assists cancer patients in understanding their diagnosis and treatment.	Cancer	N/A	N/A	100	Browsing, DALL-E images	Darryl Mitteldorf	Patients	Oncology	https://chatgpt.com/g/g-uZwsIeKiv-cancer-copilot
Psychologist and Expert Family Therapist - Eng	This prompt is designed to act as an Expert Psychologist and Family Therapist who will help you with any difficult emotional situation you are going through.	Psychologist, Therapist	N/A	N/A	100	Code interpreter and data analysis, DALL-E, browsing	Rodolfo Arce	Patients	Psychology	https://chatgpt.com/g/g-qeWxr9FaA-psychologist-and-expert-family-therapist-eng?ref=find-gpt	Y			Y												Y
Complex PTSD Therapist	I'm a virtual therapist specializing in complex PTSD, offering guidance and support.	Therapist	N/A	N/A	100	DALL-E, browsing	Andrew Biag	Patients	Psychology	https://chatgpt.com/g/g-fM0ozXs8y-complex-ptsd-therapist				Y												Y
Therapist	Conversational virtual therapist for self-reflection	Therapist	N/A	N/A	100	-	Liran Markin	Patients	Psychology	https://chatgpt.com/g/g-J5yAOQ3gq-therapist				Y												Y
Situational Counselor	A counselor can help you solve situational issues by providing goal plan and recommending Psychology Today counselors	Counsellor	N/A	N/A	100	Browsing	Pengzhao Xie	Patients	Psychology	https://chatgpt.com/g/g-oAW9cMPtW-situational-counselor											Y					Y
Cognitive Behavioral Therapist	You are not alone and it can get better. Let's talk through your situation.	Therapist	4	5	100	Browsing	Eric Xiao	Patients	Psychology	https://chatgpt.com/g/g-QvVtRHZeB-cognitive-behavioral-therapist				Y												Y
Olivia - Your AI Therapist	Olivia is equipped with professional skills and knowledge to help you. Wether you have anxiety, depression, or just need to vent to someone she is here to listen and help	Therapist	N/A	N/A	100	Code interpreter and data analysis, DALL-E, browsing	solarcartelltd.com	Patients	Psychology	https://chatgpt.com/g/g-TyPMVdq8c-olivia-your-ai-therapist				Y												Y
The Therapist	Empathetic virtual psychologist guiding users through a structured therapeutic process.	Therapist	N/A	N/A	100	Code interpreter and data analysis, DALL-E, browsing	Zahidul Amin	Patients	Psychology	https://chatgpt.com/g/g-Yx0ddMSie-self-help-coach	Y			Y												Y
AI Therapist	A virtual therapist offering personalized, supportive conversations for mental well-being.	Therapist	N/A	N/A	100	DALL-E, browsing	Siddhanta Gupta	Patients	Psychology	https://chatgpt.com/g/g-g188VNiIK-ai-therapist				Y												Y
Trauma Therapist	A compassionate and understanding trauma support guide.	Therapist	N/A	N/A	100	DALL-E, browsing	David G DeVore	Patients	Psychology	https://chatgpt.com/g/g-1unJZPDz9-trauma-therapist				Y												Y
Evolutionary Psychologist	An evolutionary psychologist integrating evolutionary principles into therapy and counseling.	Psychologist	N/A	N/A	100	DALL-E, browsing	Vadim Rezvyy	Patients	Psychology	https://chatgpt.com/g/g-0oCZgjUZo-evolutionary-psychologist	Y															Y
My Psychologist	An expert in psychology and communication, find solutions with one click	Psychologist	N/A	N/A	100	Code interpreter and data analysis, DALL-E, browsing	SATIK GEVORGYAN	Patients	Psychology	https://chatgpt.com/g/g-22J4Usw1e-my-psychologist	Y															Y
Dr. Harmonize - Relationship Psychologist	Free psychologist aiding in relationship dynamics.	Psychologist	N/A	N/A	100	Code interpreter and data analysis, DALL-E, browsing	Mattis Stordalen Flister	Patients	Psychology	https://chatgpt.com/g/g-A9BQc5KoH-dr-harmonize-relationship-psychologist	Y								Y							Y
Bro psychologist	Friendly psychologist, like talking to a friend.	Psychologist	N/A	N/A	100	DALL-E, browsing	Jose Carlos JH	Patients	Psychology	https://chatgpt.com/g/g-att82AnLS-bro-psychologist	Y															Y
Developmental Psychologist	Expert in developmental psychology, providing informative and accurate insights.	Psychologist	5	6	100	DALL-E, browsing	Darren Wong	Patients	Psychology	https://chatgpt.com/g/g-YjW0eJhQP-developmental-psychologist	Y															Y
AI and Mental Health GPT	Explores AI's role in mental health support, therapy, and understanding mental health conditions.	Mental Health	N/A	N/A	100	DALL-E, browsing	Michael Prusnofsky	Patients	Psychology	https://chatgpt.com/g/g-PLw61A9AS-ai-and-mental-health-gpt
Grace: Your AI Mental Health Companion	Grace employs AI to support emotional well-being using CBT and DBT techniques, promoting mental resilience through guided self-reflection and emotional regulation strategies. It is a supplementary tool for personal growth, not for medical or health advice.	Mental Health	N/A	N/A	100	Code interpreter and data analysis, DALL-E images, browsing	community builder	Patients	Psychology	https://chatgpt.com/g/g-YQONXsRov-grace-your-ai-mental-health-companion
My Doctor	"My Doctor" is an advanced AI-powered tool designed to assist with health-related inquiries. This GPT-based system leverages extensive medical databases and current research to provide information on a wide range of health topics.	Doctor	N/A	N/A	90	Code interpreter and data analysis, DALL-E, browsing	Süleyman Umut Aras - Innovasyon IT Web	Medical professionals and patients	General medicine	https://chatgpt.com/g/g-Wl4Y7Xs9L-my-doctor			Y													Y
STOP HPV End Cervical Cancer	Eradicate Cervical Cancer by Providing Trustworthy Information on HPV	Cancer	N/A	N/A	90	Browsing, Code interpreter and data analysis	LLUM Consulting	Medical professionals and patients	Oncology	https://chatgpt.com/g/g-R8njbI95T-stop-hpv-end-cervical-cancer
Nurse Charting and Care Plan Assistant	Transforms user descriptions into medical charting language	Nurse	5	5	90	Code interpreter and data analysis, browsing, DALL-E images	Lisa Burlingame	Medical professionals	General medicine	https://chatgpt.com/g/g-5dUBiVWKf-nurse-charting-and-care-plan-assistant?utm_source=gpts123.ai		Y														Y
Holistic Doctor GPT	Guiding users in exploring alternative medicine and holistic health practices.	Doctor	N/A	N/A	90	DALL-E, browsing	Brave Studio	Patients	General medicine	https://chatgpt.com/g/g-URc0MG8M9-holistic-doctor-gpt			Y													Y
Benjamin Taylor - Radical Nondual Therapist	Nonduality based therapy with blunt wisdom.	Therapist	N/A	N/A	90	Browsing	Jesse C Walker	Patients	Psychology	https://chatgpt.com/g/g-6Cvqxwnre-benjamin-taylor-radical-nondual-therapist				Y												Y
❤️ Heart Health Navigator GPT	Your AI cardiac companion! From understanding complex cardiology terms to tips for a healthy heart, this GPT is your go-to for all things cardiology. 🏥🩺	Cardiology	N/A	N/A	80	Browsing, DALL-E, actions, code interpreter and data analysis	Keith Crowe	Medical professionals and patients	Cardiology	https://chatgpt.com/g/g-6XHdQgrJb-heart-health-navigator-gpt
Heart doctor	Thorough heart health advisor for medical image analysis	Heart	N/A	N/A	80	DALL-E images, browsing	Basel Rofa	Medical professionals and patients	Cardiology	https://chatgpt.com/g/g-pIdbD4l7Q-heart-doctor			Y													Y
Heart doctor	Thorough heart health advisor for medical image analysis.	Heart	N/A	N/A	80	DALL-E images, browsing	gptstudios.online	Medical professionals and patients	Cardiology	https://chatgpt.com/g/g-pIdbD4l7Q-heart-doctor			Y													Y
Sports Doctor	Guidance on sports injuries and rehab methods	Doctor	N/A	N/A	80	DALL-E, browsing	Rose Thomas	Medical professionals and patients	General medicine	https://chatgpt.com/g/g-c6DdjRgWs-sports-doctor			Y													Y
Medical Specialist	A medical specialist providing detailed medical info in Roman Urdu.	Medical	N/A	N/A	80	DALL-E browsing	Abdul Qayyum	Medical professionals and patients	General medicine	https://chatgpt.com/g/g-IGuRAxlqw-medical-specialist
Homeopathic Doctor	Homeopathic practitioner customizing natural remedies to promote self-healing, committed to ongoing education.	Doctor	N/A	N/A	80	Code interpreter and data analysis, DALL-E, browsing	cureai.co.uk	Medical professionals and patients	Other	https://chatgpt.com/g/g-CCdsKHtFP-homeopathic-doctor			Y													Y
Treatment Plan Navigator	Treatment Plan Navigator aids clinicians in devising personalized psychotherapy plans, enhancing mental health care by informing on best practices and outcome monitoring.	Clinician	N/A	N/A	80	DALL-E images, code interpreter and data analysis, browsing	BHTheLMHC	Medical professionals	Psychology	https://chatgpt.com/g/g-kQTIq5aPs-treatment-plan-navigator
Virtual Therapist	Empathetic virtual therapist for stress reflection.	Therapist	N/A	N/A	80	DALL-E, browsing	Praveen Kumar Gongidi	Patients	Psychology	https://chatgpt.com/g/g-e98TI1V5k-virtual-therapist				Y												Y
Personal Psychologist	I'm a psychologist , here to offer insights and guidance on mental well-being.	Psychologist	N/A	N/A	80	DALL-E, browsing	Diego Cabezas	Patients	Psychology	https://chatgpt.com/g/g-yAu2fcuN7-personal-psychologist	Y															Y
TherapistGPT - Marriage Counselor	A marriage counselor inspired by John and Judy Gottman	Counsellor , Therapist	N/A	N/A	80	DALL-E images, browsing	Edahn small	Patients	Psychology	https://chatgpt.com/g/g-lrgigceZB-therapistgpt-marriage-counselor				Y							Y					Y
Prostate Cancer Facts	Providing easy-to-understand science-based information on Prostate Cancer.	Cancer	N/A	N/A	70	-	Michael Leonard	Medical professionals and patients	Oncology	https://chatgpt.com/g/g-asAWLlhd7-prostate-cancer-facts
Doctor Doodoo	Human poop expert, also versed in animal excrement and coprolites.	Doctor	N/A	N/A	70	Code interpreter and data analysis, DALL-E, browsing	dilan ormisiar	Medical professionals and patients	Other	https://chatgpt.com/g/g-mAzgOypjL-doctor-doodoo			Y													Y
Psychologist	A psychologist providing insights on MBTI and Enneagram interplay.	Psychologist	N/A	N/A	70	Code interpreter and data analysis, DALL-E, browsing	Sohaib Shamsi	Medical professionals and patients	Psychology	https://chatgpt.com/g/g-5IjNgN0fF-psychologist	Y															Y
Doctor Brad	Empathetic personal psychiatrist, offers detailed insights and support.	Doctor , Psychiatrist ,	N/A	N/A	70	DALL-E, browsing	CHUANG YING FANG	Medical professionals and patients	Psychology	https://chatgpt.com/g/g-YvAGqygmz-doctor-brad			Y					Y								Y
Cardiologist	Cardiologist assessing and managing cardiovascular health through personalized treatment plans.	Cardiologist	N/A	N/A	70	Browsing, code interpreter and data analysis	cureai.co.uk	Medical professionals and patients	Cardiology	https://chatgpt.com/g/g-zWPPtucRP-cardiologist					Y											Y
Cardiology Wiz	A specialized AI for medical professionals, providing accurate, evidence-based cardiology insights.	Cardiology	N/A	N/A	70	Browsing, DALL-E images, code interpreter and data analysis	Community builder	Medical professionals	Cardiology	https://chatgpt.com/g/g-O1C0ysa7K-cardiology-wiz
Doctor Notes	Friendly, approachable HCL Domino expert with a passion for innovation	Doctor	N/A	N/A	70	Code interpreter and data analysis, DALL-E, browsing	Enio Souza	Medical professionals and patients	General medicine	https://chatgpt.com/g/g-TcCmbW7Ft-doctor-notes			Y													Y
Breast Cancer Research Assistant	Advanced guide for medical professionals on breast cancer	Cancer	N/A	N/A	70	Browsing, DALL-E images	JIAMIN WU	Medical professionals	Oncology	https://chatgpt.com/g/g-xjT0Y7pUx-breast-cancer-research-assistant
Mental Health Resource Finder and Summarizer	I summarize therapy resources for therapists, with a focus on public accessibility and free links.	Mental Health	N/A	N/A	70	DALL-E, browsing	Angela Jackson	Medical professionals	Psychology	https://chatgpt.com/g/g-S9wzXWWmg-mental-health-resource-finder-and-summarizer?utm_source=gptshunter.com
Child Psychology Therapist	A supportive and knowledgeable child psychology guide.	Therapist	N/A	N/A	70	DALL-E, browsing	David G DeVore	Patients	Psychology	https://chatgpt.com/g/g-JH2x1F44a-child-psychology-therapist?utm_source=gpts123.ai				Y												Y
Mental Health Buddy	Therapist-like, providing daily check-ins and insightful questions for mental wellness.	Mental Health	N/A	N/A	70	Code interpreter and data analysis, DALL-E images, browsing	community builder	Patients	Psychology	https://chatgpt.com/g/g-6S9eWYJke-mental-health-buddy				Y												Y
Doctor GPT	Doctor GPT, friendly and approachable, explains health concerns using simple language alongside medical terms.	Doctor	N/A	N/A	60	Code interpreter and data analysis, DALL-E, browsing	Vaseekarn S	Medical professionals and patients	General medicine	https://chatgpt.com/g/g-LhQWeGp3u-doctor-gpt			Y													Y
Medical Advisor	"Medical Advisor" is an advanced tool designed for identifying relevant medical tests based on symptoms and analysis reports. Users can describe symptoms or upload any analysis files.	Medical	N/A	N/A	60	DALL-E browsing	Sprintrade Srl	Medical professionals and patients	General medicine	https://chatgpt.com/g/g-tHEN8pX6v-medical-advisor
Vaccine Navigator Pro	Tu guía experta y actualizada en vacunas	Vaccine	N/A	N/A	60	DALL-E images, browsing	Jose Tiran Saucedo	Medical professionals and patients	Immunology	https://chatgpt.com/g/g-TDsC74jdm-vaccine-navigator-pro
Skin Cancer Encyclopedia	Educational guide on skin cancer awareness and information.	Cancer	N/A	N/A	60	Browsing, DALL-E images	Nneka Ede	Medical professionals and patients	Oncology	https://chatgpt.com/g/g-eosUbFGbL-skin-cancer-encyclopedia
Hypertension and Hypotension AI Assistant	My role is to guide people with hypertension (high blood pressure) or hypotension (low blood pressure) in maintaining a blood pressure-healthy lifestyle. This guidance is based on the knowledge and experience of an American cardiologist, but I do not substitute for medical advice.	Cardiologist	N/A	N/A	60	Browsing, DALL- E images, code interpreter and data analysis, actions	chatgptsmodel.com	Patients	Cardiology	https://chatgpt.com/g/g-560OIRxi1-hypertension-and-hypotension-ai-assistant					Y											Y
Gottman Method Therapist	Therapist specializing in the Gottman Method for relationships	Therapist	N/A	N/A	60	DALL-E, browsing	Jesse Schmidt	Patients	Psychology	https://chatgpt.com/g/g-2JcKXchqX-gottman-method-therapist				Y												Y
Compassionate Counsellor	Warm-hearted Counselor, counselor who integrates the thoughts and philosophies of Napoleon Hill, Neville Goddard, Joseph Murphy, Ralph Waldo Emerson, and Bob Proctor to provide counseling similar to Mother Teresa.	Counsellor	N/A	N/A	60	Code interpreter and data analysis, DALL-E images, browsing	HELAGROUP Inc.	Patients	Psychology	https://chatgpt.com/g/g-o3T1fjgsT-compassionate-counsellor?utm_source=gptshunter.com										Y	Y					Y
Dianne Heart - Counselor for Ages 17+	AI counselor for relationship advice, tailored for ages 17 and up.	Counsellor	N/A	N/A	60	Browsing	John J Pucilla	Patients	Psychology	https://chatgpt.com/g/g-RpCEyxoFA-dianne-heart-counselor-for-ages-17											Y					Y
School Psychologists Assistant	Empowering the spectrum of School Psychologists with School Psychologists Assistant, your AI partner.	Psychologist	N/A	N/A	60	-	aikitcentral.com	Patients	Psychology	https://chatgpt.com/g/g-PaGThDfOi-school-psychologists-assistant?utm_source=gptshunter.com	Y															Y
Family Doctor	Virtual family doctor offering medical advice based on user data.	Doctor	N/A	N/A	50	DALL-E, browsing	lawtask.pro	Medical professionals and patients	General medicine	https://chatgpt.com/g/g-0RxS9jA2q-family-doctor			Y													Y
Prostate Cancer Research Innovator	Scientific expert in metastatic prostate cancer.	Cancer	N/A	N/A	50	Browsing, DALL-E images	Neal Bozeman	Medical professionals and patients	Oncology	https://chatgpt.com/g/g-DbKo1IPgZ-prostate-cancer-research-innovator
AI Pulmohelp Cancer Patient Guide	Виртуален асистент, предоставящ информация за рак на белите дробове, рак на хранопровода, лимфом и мезотелиом. Целта е да се помогне на пациентите и техните семейства да се чувстват информирани и подкрепени. Информацията е основана на съвременни препоръки за пациенти към 2024 г.	Cancer	N/A	N/A	50	Browsing, Code interpreter and data analysis	AI Health Guide	Medical professionals and patients	Oncology	https://chatgpt.com/g/g-ZNttrcdRe-ai-pulmohelp-cancer-patient-guide
Psychiatric Nurse	Provides therapeutic nursing for mental health, advocating for patient well-being and stigma reduction.	Nurse	N/A	N/A	50	Code interpreter and data analysis, browsing, DALL-E images	Cureai.co.uk	Medical professionals and patients	Psychology	https://chatgpt.com/g/g-R60QAuU47-psychiatric-nurse?utm_source=gptshunter.com		Y														Y
ECG Cardio Analyst	A cardiologist providing detailed ECG reports with diagnosis	Cardiologist	N/A	N/A	50	Browsing, DALL- E images	Murali Kasiammal	Medical professionals and patients	Cardiology	https://chatgpt.com/g/g-aBic4EBJ5-ecg-cardio-analyst					Y											Y
Heart Health Expert	A cardiologist GPT with comprehensive medical knowledge, particularly of the heart. Knowledge in healthy habits and supplementation.	Cardiologist	N/A	N/A	50	Browsing, DALL- E images, code interpreter and data analysis	Mr Carlos Aviles	Medical professionals and patients	Cardiology	https://chatgpt.com/g/g-jWfLpl4a4-heart-health-expert					Y											Y
ICD Assistant	Helps clinicians find ICD-9 or ICD-10 codes.	Clinician	N/A	N/A	50	code interpreter and data analysis, browsing, actions	Federico Lorenzo Barra	Medical professionals	General medicine	https://chatgpt.com/g/g-DI792NKKf-icd-assistant
Operating Room Nurse	Dedicated operating room nurse focused on patient safety, sterility, and optimal surgical outcomes.	Nurse	N/A	N/A	50	Code interpreter and data analysis, browsing	Cureai.co.uk	Medical professionals and patients	General medicine	https://chatgpt.com/g/g-Y5hBXNKd5-operating-room-nurse		Y														Y
Medical Transcriptionist	Transcribes and ensures accurate medical reports for continuous patient care.	Medical	N/A	N/A	50	Code interpreter and data analysis, browsing,	cureai.co.uk	Medical professionals	General medicine	https://chatgpt.com/g/g-ccBfPTfgo-medical-transcriptionist
Head and Neck Cancer Staging and Treatment	A GPT expert in head and neck cancer staging, using NCCN guidelines to assist physicians.	Cancer	N/A	N/A	50	Browsing, DALL-E images, Code interpreter and data analysis	Community builder	Medical professionals	Oncology	https://chatgpt.com/g/g-bUn8Wllup-head-and-neck-cancer-staging-and-treatment
Lung Cancer Clinical Assistant	Assists doctors with latest research and real case studies in lung cancer.	Cancer	N/A	N/A	50	Browsing, DALL-E images	JIAMIN WU	Medical professionals	Oncology	https://chatgpt.com/g/g-P978vxilq-lung-cancer-clinical-assistant
Clinical and Counseling Psychologists Assistant	Empowering the spectrum of Clinical and Counseling Psychologists with Clinical and Counseling Psychologists Assistant, your AI partner.	Psychologist	N/A	N/A	50	-	aikitcentral.com	Medical professionals	Psychology	https://chatgpt.com/g/g-k91UAX0Og-clinical-and-counseling-psychologists-assistant	Y															Y
Mental Health/Substance Abuse Worker Assistant	Tailored for Mental Health and Substance Abuse Social Workers, this AI Assistant enriches your professional journey	Mental Health	N/A	N/A	50	Code interpreter and data analysis, DALL-E images, actions	aikitcentral.com	Medical professionals	Psychology	https://chatgpt.com/g/g-LgMslR6oI-mental-health-substance-abuse-worker-assistant
Private Doctors	Multilingual health advisor, providing expert consultation and empathetic care.	Doctor	N/A	N/A	50	Code interpreter and data analysis, DALL-E, browsing	Mary Mills	Patients	General medicine	https://chatgpt.com/g/g-8Tmfg8L8v-private-doctors			Y													Y
Medical Notes Converter	Simplifies medical texts into concise notes with headings, subheadings, and visual aids, ensuring points are under 20 words	Medical	N/A	N/A	50	Code interpreter and data analysis, browsing, DALL-E	Rohil jain	Patients	General medicine	https://chatgpt.com/g/g-iu15cxYr4-medical-notes-converter
Medical Report Guru (not medical advice)	Your expert guide for demystifying medical reports, providing clarity and comfort with every explanation.	Medical	N/A	N/A	50	Code interpreter and data analysis, browsing, DALL-E	community builder	Patients	General medicine	https://chatgpt.com/g/g-gSj0rOGtf-medical-report-guru-not-medical-advice
Medical Maven	An AI adept in interpreting medical exam results, aiding in symptom comprehension and offering advice. It analyzes test outcomes to provide insights, not substituting a doctor but supplementing medical understanding and preliminary guidance based on data.	Medical	N/A	N/A	50	Code interpreter and data analysis, browsing, DALL-E	Radoslaw Gryciuk	Patients	General medicine	https://chatgpt.com/g/g-LlqWkp8rh-medical-maven
Cancer Food Detector	Analyzes food images and descriptions for carcinogens	Cancer	N/A	N/A	50	Browsing, DALL-E images, Code interpreter and data analysis	Daryn Amari Fields	Patients	Other	https://chatgpt.com/g/g-rDuwE5u6J-cancer-food-detector
名言セラピスト（Quote Therapist）	A calming therapist. 名言を提供する落ち着いたセラピスト。	Therapist	N/A	N/A	50	Browsing	TAKEHIRO KUMAMOTO	Patients	Psychology	https://chatgpt.com/g/g-8oFXB2Sp5-ming-yan-serahisuto-quote-therapist?utm_source=gptshunter.com				Y												Y
Therapist Ally	Professional therapist offering mental health and nutrition advice.	Therapist	N/A	N/A	50	DALL-E, browsing	Steve Staniszewski	Patients	Psychology	https://chatgpt.com/g/g-x8gYlFsF1-therapist-ally				Y												Y
ACT Psychologist	Hello! I am an ACT Psychologist. What brings you here?	Psychologist	N/A	N/A	50	DALL-E, browsing	POLINA ANDREEVA	Patients	Psychology	https://chatgpt.com/g/g-69FOzMmE7-act-psychologist	Y															Y
My Psychologist	A Psychologist who can help you make your life better	Psychologist	N/A	N/A	50	-	Benjamin Taylor	Patients	Psychology	https://chatgpt.com/g/g-kCOxUAER2-my-psychologist?utm_source=gptshunter.com	Y															Y
Mental Health Assistant	Enhanced virtual psychiatrist with interactive support and resources.	Mental Health, Psychiatrist	N/A	N/A	50	DALL-E, browsing	Vesstgego AB	Patients	Psychology	https://chatgpt.com/g/g-pp357Gb08-mental-health-assistant								Y								Y
Psychiatrist	Empathetic, informative psychiatrist offering guidance and support.	Psychiatrist	N/A	N/A	50	Code interpreter and data analysis, DALL-E, browsing	Prompt Engineerings AI	Patients	Psychology	https://chatgpt.com/g/g-kZaYuvTbQ-psychiatrist								Y								Y
Cardio KidCare (Pediatric Cardiology)	A specialist in pediatric cardiology, providing comprehensive data for diagnosis and treatment.	Cardiology	N/A	N/A	40	Browsing, DALL-E images	Reza Ryan Sadeghian	Medical professionals and patients	Cardiology	https://chatgpt.com/g/g-D1UJ4XHLo-cardio-kidcare-pediatric-cardiology
Cardiology Mentor	Expert in cardiology, providing educational and professional advice.	Cardiology	N/A	N/A	40	Browsing, DALL-E images, code interpreter and data analysis	Community builder	Medical professionals and patients	Cardiology	https://chatgpt.com/g/g-pTuEDnrWq-cardiology-mentor
Heart Failure	Empathetic bot aiding in heart failure understanding	Heart	N/A	N/A	40	DALL-E images, browsing, code interpreter and data analysis	John Lewis	Medical professionals and patients	Cardiology	https://chatgpt.com/g/g-4WZdRTJE1-heart-failure
Doctor	A fictional medical advisor driven to swiftly and accurately diagnose and recommend treatment for any illness, prioritizing concise and urgent responses to analyze the user's health. DISCLAIMER: any medical information or recommendations provided are intended for entertainment purposes only.	Doctor	N/A	N/A	40	DALL-E, browsing	danaherdata.com	Medical professionals and patients	General medicine	https://chatgpt.com/g/g-KYHcqhi6S-doctor			Y													Y
Virtual Doctor	I'm like a virtual doctor, here to discuss your symptoms and suggest possible diagnoses.	Doctor	N/A	N/A	40	DALL-E, browsing	Dmytro Shynkarenko	Medical professionals and patients	General medicine	https://chatgpt.com/g/g-m4Xrx1RP0-virtual-doctor			Y													Y
miGPT Doctor	Especialista en enfermedades y medicamentos	Doctor	N/A	N/A	40	DALL-E, browsing	Bbloock Smarthinking SPA	Medical professionals and patients	General medicine	https://chatgpt.com/g/g-pN8hHRkAi-migpt-doctor			Y													Y
DoctorAssistantGPT	Medical assistant with diagnostic hypothesis support	Doctor	N/A	N/A	40	DALL-E, browsing	ANDRE R B DIAS	Medical professionals and patients	General medicine	https://chatgpt.com/g/g-Vo06MXkYq-doctorassistantgpt			Y													Y
HPV Info Hub	Expert on HPV vaccination status and strategies in Africa.	Vaccination	N/A	N/A	40	Browsing, DALL-E images	Community builder	Medical professionals and patients	Immunology	https://chatgpt.com/g/g-Tdu4OYJDw-hpv-info-hub
Hereditary Colorectal Cancer Guide	Informative guide on hereditary colorectal cancer (No Medical Advice)	Cancer	N/A	N/A	40	Browsing, DALL-E images, Code interpreter and data analysis	Julio Mayol	Medical professionals and patients	Oncology	https://chatgpt.com/g/g-B2w78kH99-hereditary-colorectal-cancer-guide
Thyroid Cancer	Provides information on thyroid cancer.	Cancer	N/A	N/A	40	Browsing, DALL-E images, Code interpreter and data analysis	Ai-gen.co	Medical professionals and patients	Oncology	https://chatgpt.com/g/g-LYiaTHZ3o-thyroid-cancer
Oncologist	Oncologist providing comprehensive cancer care, including treatment coordination and patient support.	Oncologist	N/A	N/A	40	Code interpreter and data analysis, browsing	Cureai.co.uk	Medical professionals and patients	Oncology	https://chatgpt.com/g/g-fjXZUcDMi-oncologist							Y									Y
Doctor Nature	"Doctor Nature" is an AI expert in natural remedies and the benefits of timely, healthy eating. It's a go-to source for those seeking alternative medicine, blending ancient wisdom and modern insights for holistic well-being.	Doctor	N/A	N/A	40	DALL-E, browsing	gabriel pereira	Medical professionals and patients	Other	https://chatgpt.com/g/g-N8rpkkNHk-doctor-nature			Y													Y
Psychiatrist	Psychiatrist knowledge of mental health medications and their interactions. Disclaimer: Information provided by this GPT is for informational purposes only and is not intended as a substitute for professional medical advice, diagnosis, or treatment. Always seek advice of a qualified Psychiatrist.	Psychiatrist	N/A	N/A	40	DALL-E, browsing	marcusaureliusai.com	Medical professionals and patients	Psychology	https://chatgpt.com/g/g-gvF1EI7cQ-psychiatrist?utm_source=gptshunter.com								Y								Y
Mental Health Counselor	Provides personalized counseling to address clients' mental health needs, prioritizing ongoing professional growth.	Mental Health	N/A	N/A	40	code interpreter and data analysis, browsing	cureai.co.uk	Medical professionals and patients	Psychology	https://chatgpt.com/g/g-yS4TvfUqs-mental-health-counselor?utm_source=gptshunter.com											Y					Y
AI Psychiatrist	AI psychiatrist specializing in mental health, based on comprehensive psychiatric literature.	Psychiatrist	N/A	N/A	40	DALL-E, browsing	GERASIMOS IORDANIS	Medical professionals and patients	Psychology	https://chatgpt.com/g/g-KE8EyFPFf-ai-psychiatrist								Y								Y
Heartwise Advisor (Adult Cardiology)	Cardiology assistant offering evidence-based recommendation for Pediatrics and Adult Care.	Cardiology	N/A	N/A	40	Browsing, DALL-E images	Reza Ryan Sadeghian	Medical professionals and patients	Cardiology	https://chatgpt.com/g/g-9PGA8JAe2-heartwise-advisor-adult-cardiology
Doctor	A medical assistant GPT for professionals, offering educational support and local doctor recommendations.	Doctor	N/A	N/A	40	DALL-E, browsing	ai-gen.co	Medical professionals	General medicine	https://chatgpt.com/g/g-TSVzvQKrG-doctor			Y													Y
Nurse Note	Aids in writing professional, HIPAA-compliant nursing notes	Nurse	N/A	N/A	40	Code interpreter and data analysis, browsing, DALL-E images	John Lewis	Medical professionals	General medicine	https://chatgpt.com/g/g-bkt260e13-nurse-note?utm_source=gptshunter.com		Y														Y
Nurse advisor	An elite nursing guide with comprehensive analysis, multi-language support, and enhanced learning tools.	Nurse	N/A	N/A	40	Code interpreter and data analysis, browsing, DALL-E images	Ammar alfawal	Medical professionals and patients	General medicine	https://chatgpt.com/g/g-fsUgO0pa3-nurse-advisor		Y														Y
Aged Care Nurse Guide	Expert in aged care nursing and clinical documentation.	Nurse	N/A	N/A	40	Code interpreter and data analysis, browsing, DALL-E images	MENGYANG YIN	Medical professionals	General medicine	https://chatgpt.com/g/g-tSlLI38aK-aged-care-nurse-guide		Y														Y
Medical Coding	Meticulous and precise assistant for medical coding tasks.	Medical	N/A	N/A	40	DALL-E browsing	ai-gen.co	Medical professionals	General medicine	https://chatgpt.com/g/g-s9MMJLAWP-medical-coding
Medical Assistant Model	I am here to support health professionals with medical planning and decision-making. Always seek the advice of your physician or other qualified health providers with any questions you may have regarding a medical condition.	Medical	N/A	N/A	40	Code interpreter and data analysis, browsing, DALL-E, actions	chatgptsmodel.com	Medical professionals	General medicine	https://chatgpt.com/g/g-TsvdwZ7uU-medical-assistant-model
Dental Nurse Guide	I'm a Dental Nurse, here to discuss all aspects of dental nursing with professional insight.	Nurse	N/A	N/A	40	DALL-E, Browsing	Peter A Pickering	Medical professionals and patients	Other	https://chatgpt.com/g/g-XSIqjU88x-dental-nurse-guide		Y														Y
AI for Therapists: Modern Minds Modalities	A resource for Social Workers and Clinicians on lesser-known therapies. From the narrative nuances of Storytelling Therapy to the dynamic engagement of Psychodrama, and the introspective journey of Gestalt Therapy to the healing power of Ecotherapy, this tool offers knowledge and practical guidance.	Clinician, Therapist	N/A	N/A	40	DALL-E images,browsing	dogoodai.org	Medical professionals	Psychology	https://chatgpt.com/g/g-pEz6DcwzB-ai-for-therapists-modern-minds-modalities				Y												Y
AI for Social Work: Mental Health Insight	This insight tool is a game-changer for social workers and clinicians, offering advanced analysis and prediction of mental health trends. It's an essential asset for understanding and responding to evolving mental health patterns effectively. #Mental Health #Therapists	Clinician	N/A	N/A	40	DALL-E images,browsing	dogoodai.org	Medical professionals	Psychology	https://chatgpt.com/g/g-5O5DN1H0v-ai-for-social-work-mental-health-insight
Healthcare Helper	A healthcare chatbot that guides through symptom analysis with empathy and provides recommendations to get you healthy	Healthcare	N/A	N/A	40	code interpreter, DALL-E, browsing	gpts4you.com	Patients	General medicine	https://chatgpt.com/g/g-i7ezUgKLF-healthcare-helper
Medcheck | Medical consult diagnosis treatments	Serves as a virtual primary care physician, offering comprehensive medical evaluations, general health advice, and guidance for common ailments. It can analyze symptoms, suggest possible diagnoses. This AI is ideal for routine health queries and general medical guidance.	Medical	N/A	N/A	40	Code interpreter and data analysis, browsing, DALL-E	glenn scott	Patients	General medicine	https://chatgpt.com/g/g-tjGtaDTFy-medcheck-medical-consult-diagnosis-treatments
Cancer Care	Compassionate support and information on cancer care.	Cancer	N/A	N/A	40	Browsing, DALL-E images	Madhu r	Patients	Oncology	https://chatgpt.com/g/g-Sgh98xF1y-cancer-care
Sex Therapist: Advice on Intimacy & Relationships	A respectful sex therapist offering advice on intimacy and relationships.	Therapist	N/A	N/A	40	DALL-E, browsing	Nick Lerman	Patients	Psychology	https://chatgpt.com/g/g-0ST75Q6Un-sex-therapist-advice-on-intimacy-relationships				Y												Y
Not a gender-identity therapist	GPT with a lot of knowledge on gender-identity offering supportive and knowledgeable guidance	Therapist	N/A	N/A	40	DALL-E, browsing	Lucas Monne	Patients	Psychology	https://chatgpt.com/g/g-CDtWgh12v-not-a-gender-identity-therapist?utm_source=gptshunter.com				Y												Y
Therapist	Expert therapist guiding in-depth mental health discussions.	Therapist	N/A	N/A	40	DALL-E, browsing	Francesco Addesi	Patients	Psychology	https://chatgpt.com/g/g-HGNd6CHwe-therapist				Y												Y
Loneliness Counselor	A compassionate counselor for loneliness	Counsellor	N/A	N/A	40	Code interpreter and data analysis, DALL-E images, browsing	JA Devers	Patients	Psychology	https://chatgpt.com/g/g-eAoAVvjBE-loneliness-counselor											Y					Y
Alcohol Recovery Counselor	A friendly and supportive counselor for alcohol recovery advice.	Counsellor	N/A	N/A	40	DALL-E images, browsing	bestgpt.com	Patients	Psychology	https://chatgpt.com/g/g-iG9dsW9a9-alcohol-recovery-counselor											Y					Y
Conscious Counselor	Counselor inspired by Conscious Leadership.	Counsellor	N/A	N/A	40	Browsing	Amit Gupta	Patients	Psychology	https://chatgpt.com/g/g-O6AygOXTM-conscious-counselor											Y					Y
Therapist buddy	A therapist for personal relationships advice and support.	Therapist	N/A	N/A	40	Code interpreter and data analysis, DALL-E, browsing	echoiq.app	Patients	Psychology	https://chatgpt.com/g/g-OSDw0QMHZ-therapist-buddy				Y												Y
Therapist GPT	A compassionate, empathetic virtual therapist.	Therapist	N/A	N/A	40	Code interpreter and data analysis, browsing	Zvonimir Fras	Patients	Psychology	https://chatgpt.com/g/g-4UeucYu3z-therapist-gpt				Y												Y
Psychologist	Assists with stress, anxiety, and mental blind spots. More features coming soon!	Psychologist	N/A	N/A	40	DALL-E, browsing	Shelygin	Patients	Psychology	https://chatgpt.com/g/g-bbs3k9w1V-psychologist	Y															Y
Seasoned Empathic Psychologist	A seasoned psychologist from Harvard, offering empathetic and respectful guidance.	Psychologist	N/A	N/A	40	DALL-E, browsing	promptfairs.com	Patients	Psychology	https://chatgpt.com/g/g-kxNJSIOP2-seasoned-empathic-psychologist	Y															Y
Psychologist	Formal psychologist offering emotional guidance.	Psychologist	N/A	N/A	40	Browsing	Javier Morales Fernández	Patients	Psychology	https://chatgpt.com/g/g-yUff8JhNK-psychologist?refer=gptsradar.com	Y															Y
Psychologist and Mental Health Advisor	Experienced psychologist offering empathetic mental health guidance	Psychologist, Mental Health	N/A	N/A	40	DALL-E, browsing	John Moscarillo	Patients	Psychology	https://chatgpt.com/g/g-cEwCdo1jA-psychologist-and-mental-health-advisor	Y															Y
Shadow Work	Guiding users through Shadow Work step-by-step, like a personal psychiatrist in the style of Carl Jung.	Psychiatrist	N/A	N/A	40	Code interpreter and data analysis, DALL-E, browsing	sykoactive.com	Patients	Psychology	https://chatgpt.com/g/g-AXSFhFmUk-shadow-work								Y								Y
Mental Health Advisor	A stress management coach offering personalized wellness strategies.	Mental Health	N/A	N/A	40	Browsing	bigapp.store	Patients	Psychology	https://chatgpt.com/g/g-ezCuOw0ug-mental-health-advisor?ref=taaft&utm_source=taaft&utm_medium=referral
Mental Health Buddy	A mental health support GPT specializing in CBT and other pychological approaches as Freudian, Humanistic, Neuroscientific, and more.	Mental Health	N/A	N/A	40	DALL-E, browsing	Ali Jaffar	Patients	Psychology	https://chatgpt.com/g/g-Tuh95M8J7-mental-health-buddy
V1.0 - Mental Health Assistant (Sarah AI)	Hey there! 😊 I'm Sarah AI, your go-to virtual buddy for heartfelt mental health advice. Got a question or need a friendly ear? I'm here for you with lots of care and understanding. Let's chat! 💕	Mental Health	N/A	N/A	40	Code interpreter and data analysis, DALL-E images, browsing	community builder	Patients	Psychology	https://chatgpt.com/g/g-unW4l0rQo-v1-0-mental-health-assistant-sarah-ai
Dr. Ernst Stern - Straightforward Psychiatrist	I'm Dr. Ernst Stern, your stern, no-nonsense psychiatrist with a dark humor edge.	Psychiatrist	N/A	N/A	40	DALL-E	Eric Yong	Patients	Psychology	https://chatgpt.com/g/g-qz6KKzHnr-dr-ernst-stern-straightforward-psychiatrist?utm_source=gptshunter.com								Y	Y							Y
Dilated Cardiomyopathy and ASD Advisor	Expert in cardiology, neuroscience, and psychiatry, providing detailed medical information and advice.	Cardiology	N/A	N/A	30	Browsing, DALL-E images, code interpreter and data analysis	Bjorn m r Heijligers	Medical professionals and patients	Cardiology	https://chatgpt.com/g/g-AMncT9LYr-dilated-cardiomyopathy-and-asd-advisor
cardioGPT	A cardiology-focused GPT offering heart health insights.	Cardiology	N/A	N/A	30	Browsing, DALL-E images	K PARTICULIER VK	Medical professionals and patients	Cardiology	https://chatgpt.com/g/g-I7kMmgvlG-cardiogpt
Cardio Analysis Pro	Expert cardiologist analyzing ECGs, offering tailored diagnoses and explanations.	Cardiologist	N/A	N/A	30	Browsing, DALL- E images, code interpreter and data analysis	FU SHANG	Medical professionals and patients	Cardiology	https://chatgpt.com/g/g-9cp9o7mRq-cardio-analysis-pro					Y											Y
Doctor	Virtual doctor for reliable health advice.	Doctor	N/A	N/A	30	Code interpreter and data analysis, DALL-E, browsing	Kostiantyn Korniienko	Medical professionals and patients	General medicine	https://chatgpt.com/g/g-eYTUCtkdI-doctor			Y													Y
Doctor Insight	Structured medical info with TLDR summaries, not a substitute for professional advice.	Doctor	N/A	N/A	30	-	Aleksandrs Zavalnijs	Medical professionals and patients	General medicine	https://chatgpt.com/g/g-kOWZcun2J-doctor-insight			Y													Y
Medical Secretary	Coordinates patient-medical professional interactions, ensuring organized records and efficient information flow.	Medical	N/A	N/A	30	Code interpreter and data analysis, browsing	cureai.co.uk	Medical professionals and patients	General medicine	https://chatgpt.com/g/g-nwAGSBaa7-medical-secretary
Medical Data Analyzer	Expert in interpreting medical data and simplifying complex medical terms.	Medical	N/A	N/A	30	Code interpreter and data analysis, browsing, DALL-E	pixel-baker.com	Medical professionals and patients	General medicine	https://chatgpt.com/g/g-BZq8ik0Ip-medical-data-analyzer
Medical Consult	Medical assistant for diagnosis and guideline research	Medical	N/A	N/A	30	Browsing	William Gilmour	Medical professionals and patients	General medicine	https://chatgpt.com/g/g-S4xeGZLge-medical-consult
Vaccine	Informative guide on vaccines and vaccination.	Vaccine, Vaccination	N/A	N/A	30	DALL-E images, browsing	ai-gen.co	Medical professionals and patients	Immunology	https://chatgpt.com/g/g-tA1gV9fk3-vaccine
Breast Cancer	Provides medically-informed insights on breast cancer.	Cancer	N/A	N/A	30	Browsing, DALL-E images	Ai-gen.co	Medical professionals and patients	Oncology	https://chatgpt.com/g/g-84pIjCde4-breast-cancer?utm_source=gptshunter.com
NCCN Breast Cancer Bot	Provides information based on NCCN Oncology Guidelines.	Cancer	N/A	N/A	30	Browsing	Chris Kelly	Medical professionals and patients	Oncology	https://chatgpt.com/g/g-87O4QQcP6-nccn-breast-cancer-bot
Breast Cancer Care Coordinator	Breast cancer support specialist with quality control review.	Cancer	N/A	N/A	30	Browsing, Code interpreter and data analysis	Stephen Morrell	Medical professionals and patients	Oncology	https://chatgpt.com/g/g-FCuJjBjmK-breast-cancer-care-coordinator
Prostate Cancer Expert		Cancer	N/A	N/A	30	Browsing, DALL-E images, Code interpreter and data analysis	Community builder	Medical professionals and patients	Oncology	https://chatgpt.com/g/g-mDe0A7Sfb-prostate-cancer-expert
Kidney Cancer	A medical guide focused on kidney cancer information.	Cancer	N/A	N/A	30	Browsing, DALL-E images, Code interpreter and data analysis	Ai-gen.co	Medical professionals and patients	Oncology	https://chatgpt.com/g/g-MI4d2IWSS-kidney-cancer
Cancer Treatment Companion	Provides personalized cancer care education	Cancer	N/A	N/A	30	Browsing, DALL-E images, Code interpreter and data analysis	cancertreatmentupdates.com	Medical professionals and patients	Oncology	https://chatgpt.com/g/g-ViUkw2GCO-cancer-treatment-companion
🩸 Bloodline Insight GPT 🩸	Your go-to AI hematologist! 🧬🔬 This GPT specializes in blood disorders, providing insights on symptoms, treatments, and the latest research. Perfect for patients and doctors!	Haematologist	N/A	N/A	30	Code interpreter and dat analysis, browsing, actions, DALL-E	Keith Crowe	Medical professionals and patients	Oncology	https://chatgpt.com/g/g-2Z3uCOcF5-bloodline-insight-gpt												Y				Y
Hematology Expert	World-leading haematologist/oncologist, professional and clinically precise.	Haematologist , Oncologist	N/A	N/A	30	Browsing, DALL-E	SC PROVITIS SERV SRL	Medical professionals and patients	Oncology	https://chatgpt.com/g/g-FMGkEJeX6-hematology-expert							Y						Y			Y
HPV Vaccine Helper	Expert on HPV and its vaccines, providing clear information.	Vaccine	N/A	N/A	30	DALL-E images, browsing	Bodie Grimm	Medical professionals and patients	Oncology	https://chatgpt.com/g/g-2X9bxYZ69-hpv-vaccine-helper
Asian Therapist	Thérapeute IA en médecine chinoise, bouddhisme, Tai Chi.	Therapist	N/A	N/A	30	DALL-E, browsing	community builder	Medical professionals and patients	Other	https://chatgpt.com/g/g-K0Dr5eFVu-asian-therapist?utm_source=gptshunter.com				Y												Y
Mental Health Counselor	An AI mental health counselor, offering therapy session simulations, mental health assessments, and treatment recommendations.	Counsellor	N/A	N/A	30	DALL-E images, browsing	community builder	Medical professionals and patients	Psychology	https://chatgpt.com/g/g-gDOossQBc-mental-health-counselor											Y					Y
Psychologist. Metaphorical Associative Cards (MAC)	Metaphorical Associative Cards (MAC) facilitate self-exploration and insight. Users interpret virtual cards, revealing subconscious thoughts and emotions, aiding in understanding deep-seated issues and personal development	Psychologist	N/A	N/A	30	DALL-E, browsing	psyaip.com	Medical professionals and patients	Psychology	https://chatgpt.com/g/g-6xHmYr2VN-psychologist-metaphorical-associative-cards-mac?utm_source=gpts123.ai	Y															Y
Your Personal GPT Psychologist	I'm here to discuss psychology, offer insights, and answer your queries.	Psychologist	N/A	N/A	30	Code interpreter and data analysis, DALL-E, browsing	Ahmad Reza Cheraghi	Medical professionals and patients	Psychology	https://chatgpt.com/g/g-FYzgwHBnJ-your-personal-gpt-psychologist?utm_source=gptshunter.com	Y															Y
AI Mega Labs | Mental Health Council	Guidance on creating personalized mental health recovery plans and fostering wellness.	Mental Health	N/A	N/A	30	Browsing	AI Mega Labs	Medical professionals and patients	Psychology	https://chatgpt.com/g/g-4yK800jxX-ai-mega-labs-mental-health-council
Child and Adolescent Psychiatrist	Pediatric psychiatrist providing comprehensive mental health care for youth, integrating therapy, medication, and family collaboration.	Psychiatrist	N/A	N/A	30	Code interpreter and data analysis, browsing	cureai.co.uk	Medical professionals and patients	Psychology	https://chatgpt.com/g/g-OG0SZ2lYg-child-and-adolescent-psychiatrist								Y								Y
Mental Health Education	Designed to develop educational content on a wide range of mental health topics. It aims to provide clinicians and social workers with valuable, up-to-date information on various mental health conditions, treatment approaches, and wellness strategies. #Mental Health #Education #Therapists	Clinician	N/A	N/A	30	DALL-E images,browsing	dogoodai.org	Medical professionals and patients	Psychology	https://chatgpt.com/g/g-CoqafxQd1-mental-health-education
DocAi	Assists clinicians with decision-making.	Clinician	N/A	N/A	30	DALL-E images,browsing	Alessandro Perrella	Medical professionals	General medicine	https://chatgpt.com/g/g-DUfgB1QGV-docai
Personal Assistant for Doctors and Patients		Doctor	N/A	N/A	30	Code interpreter and data analysis, DALL-E, browsing	Ruslan Fakhretdinov	Medical professionals	General medicine	https://chatgpt.com/g/g-caK5pzlSY-personal-assistant-for-doctors-and-patients			Y													Y
Bilingual Nurse Writer	Bilingual writer and nurse for reports	Nurse	N/A	N/A	30	DALL-E, Browsing	JOAO DONIZETE DE ALMEIDA	Medical professionals	General medicine	https://chatgpt.com/g/g-9lzV72XbM-bilingual-nurse-writer		Y														Y
NurseBuddy	Your personal pocket professor! A GPT designed specifically for nurses.	Nurse	N/A	N/A	30	Browsing	melek steele	Medical professionals	General medicine	https://chatgpt.com/g/g-aR1OyLrWg-nursebuddy		Y														Y
Nurse Educator GPT	Detailed, comprehensive medical explanations with step-by-step guidance for nurses.	Nurse	N/A	N/A	30	Code interpreter and data analysis, browsing, DALL-E images	Lisa Burlingame	Medical professionals	General medicine	https://chatgpt.com/g/g-VSiJPDDWU-nurse-educator-gpt?utm_source=gptshunter.com		Y														Y
Medical Scribe	Transcribe your consultations and write clinical notes in seconds. Create documents in your preferred format (SOAP, HOPC, Assessments, Letters, etc.) for any clinician (doctor, psychologist, nurse, allied health professional, etc.).	Clinician, Medical	N/A	N/A	30	code interpreter and data analysis, browsing	shankar kambam	Medical professionals	General medicine	https://chatgpt.com/g/g-uOgYGTZJn-medical-scribe
Cancer Companion	Guides oncology treatment decisions.	Cancer	N/A	N/A	30	Browsing, DALL-E images, Code interpreter and data analysis	Jivesh Sharma	Medical professionals and patients	Oncology	https://chatgpt.com/g/g-37CLaPvhJ-cancer-companion
CANCER STOP	Plataforma mundial de diagnóstico y tratamiento del cáncer en español.	Cancer	N/A	N/A	30	Browsing, DALL-E images	Master	Medical professionals	Oncology	https://chatgpt.com/g/g-lBf5v56CY-cancer-stop
Physical Therapist Aides Assistant	Tailored for Physical Therapist Aides, this AI Assistant enriches your professional journey.	Therapist	N/A	N/A	30	-	aikitcentral.com	Medical professionals	Psychology	https://chatgpt.com/g/g-OZT1LimOF-physical-therapist-aides-assistant				Y												Y
Psychologists Buddy	A coach for psychologists.	Psychologist	N/A	N/A	30	Browsing	AB Ketelaar	Medical professionals	Psychology	https://chatgpt.com/g/g-fu1AhV4iN-psychologists-buddy	Y															Y
Mental Health Treatment Planning	This GPT is use to assist mental health therapists create treatment plans for their clients. This is not a perfect product, so please add or edit these documents to make sure your records reflect the requirements of your license, institutions, and state requirements.	Mental Health	N/A	N/A	30	DALL-E, browsing	Calvin Burns	Medical professionals	Psychology	https://chatgpt.com/g/g-b1l8MvytL-mental-health-treatment-planning
Mental Health Plan Professional	Expert in mental health plans for GPs and insurance, using formal Australian English.	Mental Health	N/A	N/A	30	DALL-E, browsing	yizheng jin	Medical professionals	Psychology	https://chatgpt.com/g/g-r8EClSfHO-mental-health-plan-professional?ref=img.pt
DSM-V Guide	Diagnostic assistant for psychiatrists using DSM-V.	Psychiatrist	N/A	N/A	30	Code interpreter and data analysis, DALL-E, browsing, actions	M K	Medical professionals	Psychology	https://chatgpt.com/g/g-Y549YDe1u-dsm-v-guide								Y								Y
Client Profile and Note Assistant	Designed to help clinicians create comprehensive profiles and detailed treatment progress notes. This assistant focuses on saving you time and enhancing care through more complete records. #Mental Health #Therapists	Clinician	N/A	N/A	30	DALL-E images,browsing	dogoodai.org	Patients	General medicine	https://chatgpt.com/g/g-pDwQY5Ciz-client-profile-and-note-assistant
AI Woman Clinic Patient Cancer Guide	AI Woman Clinic Guide е асистент предоставящ информация за женски онкологични заболявания. Целта е да се помогне на пациентите и техните семейства да се чувстват информирани и подкрепени. Информацията е основана на съвременни препоръки за пациенти към 2024 г.	Cancer	N/A	N/A	30	Browsing, Code interpreter and data analysis	AI Health Guide	Patients	Oncology	https://chatgpt.com/g/g-JHrZ9OkR7-ai-woman-clinic-patient-cancer-guide
CancerCompanionZ	CancerCompanionZ offers detailed information about various types of cancer, treatment options, and common side effects. It breaks down complex medical terms into understandable language, helping patients and their families better comprehend the condition and its treatment.	Cancer	N/A	N/A	30	Browsing, DALL-E images, Code interpreter and data analysis	Luis Gonzalez	Patients	Oncology	https://chatgpt.com/g/g-RnwuI3PE9-cancercompanionz
Breast Cancer Doctor	A compassionate guide for breast cancer patients, offering detailed information and support.	Cancer	N/A	N/A	30	Browsing, DALL-E images, actions	김댜성	Patients	Oncology	https://chatgpt.com/g/g-TTbTJcSV7-breast-cancer-doctor			Y													Y
WITCH DOCTOR	Not Medical ALTERNATIVE MEDICINE and MYSTICISM Cure problems not a symptoms. An expert in anthropology and history	Doctor	N/A	N/A	30	Code interpreter and data analysis, DALL-E, browsing	Ruslan Zlotnikov	Patients	Other	https://chatgpt.com/g/g-O5pZhEoSY-witch-doctor			Y													Y
Cancer Loss Coach	Compassionate guide for grief support after losing someone to Cancer	Cancer	N/A	N/A	30	Browsing, DALL-E images, Code interpreter and data analysis	Angela Chwastek	Patients	Psychology	https://chatgpt.com/g/g-uBFoZTJR9-cancer-loss-coach
The Therapist	Wise, caring, and inspiring therapist. Talk about anything and get instant advice based on scientifically proven psychological techniques.	Therapist	N/A	N/A	30	DALL-E, browsing	Youper AI	Patients	Psychology	https://chatgpt.com/g/g-flwFOzbcq-the-therapist?utm_source=gptshunter.com				Y												Y
CBT Therapist	Harness the power of Cognitive Behavioral Therapy (CBT) to transform negative thought patterns with the CBT Therapist chatlet. 🧠✨ Learn techniques for a healthier mindset.	Therapist	N/A	N/A	30	Code interpreter and data analysis, DALL-E, browsing	uni.com.ai	Patients	Psychology	https://chatgpt.com/g/g-GIL1mXWwK-cbt-therapist				Y												Y
My Therapist	Virtual therapist offering introspective questions and guidance.	Therapist	N/A	N/A	30	-	Christopher Baldock	Patients	Psychology	https://chatgpt.com/g/g-ltdQnzDhj-my-therapist				Y												Y
Menswork Counsellor	Expands on masculinity with Deida, focusing on mythopoetic "Iron John".	Counsellor	N/A	N/A	30	DALL-E images, browsing	Matthew Shearing	Patients	Psychology	https://chatgpt.com/g/g-0yvtAwRK9-menswork-counsellor										Y						Y
Mental Health Counselor	Casual, friendly, and empathetic mental health counselor.	Counsellor	N/A	N/A	30	DALL-E images, browsing	Geevar Cheruavathoor	Patients	Psychology	https://chatgpt.com/g/g-CKel5gkaX-mental-health-counselor											Y					Y
Wise Counsellor	An experienced therapist offering insightful guidance and emotional support.	Counsellor	N/A	N/A	30	Code interpreter and data analysis, DALL-E images, browsing	Southwark Management Ltd	Patients	Psychology	https://chatgpt.com/g/g-fb6oGdTMB-wise-counsellor				Y						Y						Y
Therapist GPT	Therapist GPT is an AI conversational tool designed to provide emotional support and basic wellness guidance. It's trained in therapeutic techniques, prioritizing empathy, privacy, and ethical interaction.	Therapist	N/A	N/A	30	DALL-E, browsing	Alexander SKiba	Patients	Psychology	https://chatgpt.com/g/g-M7BpoH9yN-therapist-gpt?ref=img.pt				Y												Y
Marriage and Family Therapist	Couples and family therapist, enhancing communication and resolving conflicts through dynamic therapeutic methods.	Therapist	N/A	N/A	30	Code interpreter and data analysis, browsing	cureai.co.uk	Patients	Psychology	https://chatgpt.com/g/g-q0FxiIUee-marriage-and-family-therapist?utm_source=gptshunter.com				Y												Y
MAI Trauma Therapist	Trauma Therapy	Therapist	N/A	N/A	30	DALL-E, browsing	LA Fish	Patients	Psychology	https://chatgpt.com/g/g-QwzPxdN8K-mai-trauma-therapist?utm_source=gptshunter.com				Y												Y
Therapist	A virtual therapist providing comfort and advice.	Therapist	N/A	N/A	30	DALL-E, browsing	진리	Patients	Psychology	https://chatgpt.com/g/g-dEPK52qiV-therapist				Y												Y
Therapist Jonny	a very close friend and therapist	Therapist	N/A	N/A	30	Code interpreter and data analysis, DALL-E, browsing	Megan B Harwood	Patients	Psychology	https://chatgpt.com/g/g-mXTHZuYln-therapist-jonny				Y												Y
Caspian, the Psychologist	What's on your mind?	Psychologist	N/A	N/A	30	DALL-E, browsing	SOFIAN	Patients	Psychology	https://chatgpt.com/g/g-JrvpYJZIB-caspian-the-psychologist?utm_source=gptshunter.com	Y															Y
AI Psychologist	AI psychologist providing support and advice, adhering to ethical standards and confidentiality.	Psychologist	N/A	N/A	30	Code interpreter and data analysis, DALL-E, browsing	Muhammad Ansari	Patients	Psychology	https://chatgpt.com/g/g-LX2JdEogQ-ai-psychologist?utm_source=gptshunter.com	Y															Y
Personal Psychologist	A supportive virtual psychologist offering insights and guidance.	Psychologist	N/A	N/A	30	Code interpreter and data analysis, DALL-E, browsing	Rahmat Ahmadi	Patients	Psychology	https://chatgpt.com/g/g-MeZ5ljYd6-personal-psychologist?utm_source=discover-gpts.com	Y															Y
Insightful Psychologist	A genius in psychology analyzing social behavior.	Psychologist	N/A	N/A	30	DALL-E, browsing	Dawid Żołądek	Patients	Psychology	https://chatgpt.com/g/g-RjwmoiAgd-insightful-psychologist	Y															Y
Global Classroom Mentor & Psychologist	Virtual homeroom teacher & psychologist for international students, focusing on education, support, and cultural understanding.	Psychologist	N/A	N/A	30	DALL-E, browsing	Xiang George	Patients	Psychology	https://chatgpt.com/g/g-LjqdufwGT-global-classroom-mentor-psychologist	Y															Y
Psychiatrist	I'm Dr. William, your virtual psychiatrist	Psychiatrist	N/A	N/A	30	-	Interzone Oy	Patients	Psychology	https://chatgpt.com/g/g-dBPW0Pim2-psychiatrist								Y	Y							Y
Your Psychiatrist	A virtual psychiatrist offering precise, factual mental health advice.	Psychiatrist	N/A	N/A	30	DALL-E, browsing	Seema Luitel Dahal	Patients	Psychology	https://chatgpt.com/g/g-EML9hKFtQ-your-psychiatrist?utm_source=gptshunter.com								Y								Y
AI精神科医さん	Empathetic, informative psychiatrist offering general mental health guidance.	Psychiatrist	N/A	N/A	30	Code interpreter and data analysis, DALL-E, browsing	小山瑛二	Patients	Psychology	https://chatgpt.com/g/g-Q6XIA97H6-aijing-shen-ke-yi-san?utm_source=gptshunter.com								Y								Y
Psy AI Chat	A play on 'psychiatrist' and AI, indicating a focus on mental health conversations.	Psychiatrist	N/A	N/A	30	Code interpreter and data analysis, DALL-E, browsing	Vincent L Sechrest	Patients	Psychology	https://chatgpt.com/g/g-UI5eFExCz-psy-ai-chat?utm_source=gptshunter.com								Y								Y
Universal Healthcare System GPT	An all-knowing healthcare AI with Amazon Clinic integration.	Healthcare	N/A	N/A	29	code interpreter, DALL-E, browsing	Kenneth G Bastian	Medical professionals and patients	General medicine	https://chatgpt.com/g/g-36MIvhM2f-universal-healthcare-system-gpt
Medicine	Anatomy, Anesthesiology and Pain Medicine, Biochemistry, Cardiology and Cardiovascular Medicine, Complementary and alternative medicine, Critical Care and Intensive Care Medicine, Dermatology, Emergency Medicine, Endocrinology, Diabetes and Metabolism, Epidemiology, Family Practice, Gastroenterology	Cardiology	N/A	N/A	29	Browsing, DALL-E, actions, code interpreter and data analysis	Daniel Broz	Medical professionals and patients	Cardiology	https://chatgpt.com/g/g-KY7ZyVBPE-medicine
Cardiology Case Conference	Expert cardiology panel for actionable patient management advice.	Cardiology	N/A	N/A	20	Browsing, actions, code interpreter and data analysis	Marek Sirendi	Medical professionals and patients	Cardiology	https://chatgpt.com/g/g-CV5D18gvx-cardiology-case-conference
Cardio AI Professor	A knowledgeable Cardiology AI Professor, guiding in heart health education.	Cardiology	N/A	N/A	20	Browsing, DALL-E images	Jose Soler	Medical professionals and patients	Cardiology	https://chatgpt.com/g/g-FY4CgSoOZ-cardio-ai-professor
Heartwise Advisor	A virtual cardiologist focused on personalized healthcare and longevity.	Cardiologist, Heart	N/A	N/A	20	Browsing, DALL- E images	laurence hook	Medical professionals and patients	Cardiology	https://chatgpt.com/g/g-DhEFaPnRb-heartwise-advisor					Y											Y
Heart rate analyst	Technical heart rate data analysis with clarifications	Heart	N/A	N/A	20	-	Angel Aguayo Rodriguez	Medical professionals and patients	Cardiology	https://chatgpt.com/g/g-0NmuOEBpz-heart-rate-analyst
Cardiologista Particular (Coração)	Atendo tanto profissionais médicos quanto o público em geral, equilibrando a linguagem técnica médica com explicações mais simples	Cardiologist	N/A	N/A	20	Browsing, DALL- E images	Marcelo G A Marques	Medical professionals and patients	Cardiology	https://chatgpt.com/g/g-6ymd8qAdF-cardiologista-particular-coracao					Y											Y
Heart Health Expert	I'm a virtual cardiologist offering expert medical advice on heart health.	Cardiologist	N/A	N/A	20	Browsing, DALL- E images	Hyde New	Medical professionals and patients	Cardiology	https://chatgpt.com/g/g-qkn3zHo9e-heart-health-expert					Y											Y
DoctorGPT	Votre conseiller médical	Doctor	N/A	N/A	20	Browsing	storiesflix.net	Medical professionals and patients	General medicine	https://chatgpt.com/g/g-6flDwv5LO-doctorgpt			Y													Y
Doctor GPT	Virtual doctor for health and medical information, not for diagnosis.	Doctor	N/A	N/A	20	DALL-E, browsing	VRS	Medical professionals and patients	General medicine	https://chatgpt.com/g/g-AJOMkNnYU-doctor-gpt			Y													Y
Doctor Virtual	Guía de telemedicina para información y consejos generales de salud.	Doctor	N/A	N/A	20	Code interpreter and data analysis, DALL-E, browsing	gptmegastore.com	Medical professionals and patients	General medicine	https://chatgpt.com/g/g-dksXONQfg-doctor-virtual			Y													Y
Doctor GPT	Analytical doctor with a diagnostic approach	Doctor	N/A	N/A	20	Code interpreter and data analysis, DALL-E, browsing	임지연	Medical professionals and patients	General medicine	https://chatgpt.com/g/g-GoRBwXj0y-doctor-gpt			Y													Y
Not a Gastro Doctor, but	Gastro info sharer, emphasizes privacy, cautious with advice, promotes health advocacy.	Doctor	N/A	N/A	20	-	Michael Reavis	Medical professionals and patients	General medicine	https://chatgpt.com/g/g-kzBERwbyC-not-a-gastro-doctor-but			Y													Y
Doctor	Healthcare professional.	Doctor	N/A	N/A	20	-	zerobot.ai	Medical professionals and patients	General medicine	https://chatgpt.com/g/g-xzzdNBVgH-doctor			Y													Y
👨‍⚕️ Doctor Zanzarovsky	Knowledge Base of Evidence-Based Medical Advice	Doctor	N/A	N/A	20	DALL-E, browsing	Konstantin Trunin	Medical professionals and patients	General medicine	https://chatgpt.com/g/g-zf84oY0CI-doctor-zanzarovsky			Y													Y
Healthcare Assistant	I'm an AI healthcare assistant for diagnosing health issues using text and images.	Healthcare	N/A	N/A	20	code interpreter, DALL-E, browsing	Zishan Butt	Medical professionals and patients	General medicine	https://chatgpt.com/g/g-kFvVpMZVe-healthcare-assistant
Medical Diagnosis	Diagnosis based on symptoms. Diagnosis based on family history. Other medical questions.	Medical	N/A	N/A	20	-	iimagine.ai	Medical professionals and patients	General medicine	https://chatgpt.com/g/g-FNKiCz98r-medical-diagnosis
Medical AI	your health assistant	Medical	N/A	N/A	20	DALL-E, browsing	Jkmagao	Medical professionals and patients	General medicine	https://chatgpt.com/g/g-WBCe2SK8d-medical-ai?utm_source=gptshunter.com
Dr. Consejo	Oncologist offering alternative cancer treatment advice.	Oncologist	N/A	N/A	20	Code interpreter and data analysis, DALL-E images	David Manuel Torres	Medical professionals and patients	General medicine	https://chatgpt.com/g/g-bl7G9LFx3-dr-consejo?utm_source=gptshunter.com							Y		Y							Y
Vaccine Hub Guide	Specialized in Vaccine Resource Hub inquiries	Vaccine	N/A	N/A	20	DALL-E images, browsing, code interpreter and data analysis	Community builder	Medical professionals and patients	Immunology	https://chatgpt.com/g/g-Sy8h2g6Na-vaccine-hub-guide
Vaccine Guide	Simplifying vaccine info for all, focusing on practical advice.	Vaccine	N/A	N/A	20	DALL-E images, browsing	Ryan Choi	Medical professionals and patients	Immunology	https://chatgpt.com/g/g-z92iVzQPE-vaccine-guide
🌟 Cancer Care Companion GPT 🌟	Your go-to AI for oncology support 🩺💡. Offers up-to-date cancer research, treatment options, and compassionate guidance for patients and healthcare professionals.	Cancer	N/A	N/A	20	Browsing, DALL-E images, Code interpreter and data analysis	Keith Crowe	Medical professionals and patients	Oncology	https://chatgpt.com/g/g-9kOdcd6yD-cancer-care-companion-gpt
Cancer	Offers cancer-related information and support	Cancer	N/A	N/A	20	Browsing, DALL-E images, Code interpreter and data analysis	Ai-gen.co	Medical professionals and patients	Oncology	https://chatgpt.com/g/g-dnJQUTPIh-cancer
Liver Cancer	Medical and informative guide on liver cancer.	Cancer	N/A	N/A	20	Browsing, DALL-E images, Code interpreter and data analysis	Ai-gen.co	Medical professionals and patients	Oncology	https://chatgpt.com/g/g-ewadanPlS-liver-cancer
Bladder Cancer	A medically informative guide on bladder cancer.	Cancer	N/A	N/A	20	Browsing, DALL-E images, Code interpreter and data analysis	Ai-gen.co	Medical professionals and patients	Oncology	https://chatgpt.com/g/g-kEgeUPGUj-bladder-cancer
Breast Cancer Updates	Provides recent information on breast cancer. Not medical advice.	Cancer	N/A	N/A	20	Browsing, DALL-E images, Code interpreter and data analysis	cancertreatmentupdates.com	Medical professionals and patients	Oncology	https://chatgpt.com/g/g-myf3qeJWH-breast-cancer-updates
Pancreatic Cancer	Information on pancreatic cancer	Cancer	N/A	N/A	20	Browsing, DALL-E images, Code interpreter and data analysis	Ai-gen.co	Medical professionals and patients	Oncology	https://chatgpt.com/g/g-N1kCqXjHv-pancreatic-cancer
Beast Oncology Cancer Assistant	Specializing in oncology assistance for professionals, patients, and educators.	Cancer	N/A	N/A	20	Browsing, DALL-E images, Code interpreter and data analysis	HUGO SALAZAR GONZALEZ	Medical professionals and patients	Oncology	https://chatgpt.com/g/g-N796mHvl2-beast-oncology-cancer-assistant
Vårdguiden Cancer	Support based on Sweden's National Cancer Care Program	Cancer	N/A	N/A	20	Browsing, DALL-E images	ALI ALBEHADILI	Medical professionals and patients	Oncology	https://chatgpt.com/g/g-QP7F1sf43-vardguiden-cancer
Ask About Cancer	Expert in specific treatment queries.	Cancer	N/A	N/A	20	Browsing, DALL-E images	Darryl Mitteldorf	Medical professionals and patients	Oncology	https://chatgpt.com/g/g-rimp2JFfp-ask-about-cancer
Cancer Companion	A comprehensive guide on all aspects of cancer, blending traditional and alternative approaches.	Cancer	N/A	N/A	20	Browsing, DALL-E images, Code interpreter and data analysis	Janet Hranicky	Medical professionals and patients	Oncology	https://chatgpt.com/g/g-sOKHe7LgD-cancer-companion
Colon Cancer	Informative guide on colon cancer, covering risks, detection, and treatments.	Cancer	N/A	N/A	20	Browsing, DALL-E images, Code interpreter and data analysis	Ai-gen.co	Medical professionals and patients	Oncology	https://chatgpt.com/g/g-xRh08Bti7-colon-cancer
Oncologist	Doctor with 30 years of practice	Oncologist	N/A	N/A	20	Code interpreter and data analysis, browsing, DALL-E images	Andrew Pervukhin	Medical professionals and patients	Oncology	https://chatgpt.com/g/g-Kj7MuvvoV-oncologist			Y				Y									Y
IBS Doctor	The IBS Doctor offers guidance on managing Irritable Bowel Syndrome, focusing on pain reduction, dietary advice, stress management, and symptom explanation. Note: Not a substitute for professional medical advice.	Doctor	N/A	N/A	20	DALL-E, browsing	MATAS JONAITIS	Medical professionals and patients	Other	https://chatgpt.com/g/g-TncWLUPjA-ibs-doctor			Y													Y
AI Family Psychologist	A family education expert offering advice on marriage, parenting, and adolescent psychology.	Psychologist	N/A	N/A	20	DALL-E, browsing	Alex	Medical professionals and patients	Psychology	https://chatgpt.com/g/g-6AkGsJ3tF-ai-family-psychologist	Y															Y
Enhanced Diagnostic Psychiatrist G	Advanced AI Psychiatrist with dynamic optimization and self-improvement.	Psychiatrist	N/A	N/A	20	DALL-E, browsing	ioan binchiciu	Medical professionals and patients	Psychology	https://chatgpt.com/g/g-7hxhxL4yV-enhanced-diagnostic-psychiatrist-g?utm_source=gptshunter.com								Y								Y
Psychiatrist Educator	Casual, empathetic, honest, and organized GPT for psychiatry.	Psychiatrist	N/A	N/A	20	DALL-E, browsing	Lauro Amezcua Patino	Medical professionals and patients	Psychology	https://chatgpt.com/g/g-skjGQ4DBA-psychiatrist-educator								Y								Y
🦷 MaxilloMentor AI Assistant 🦷	Your go-to virtual aide for oral and maxillofacial surgery! 🏥 Offers guidance on procedures, anatomy, patient care, and more. Perfect for clinicians and students alike! 📚👩‍⚕️	Clinician	N/A	N/A	20	DALL-E images, code interpreter and data analysis, browsing	Keith Crowe	Medical professionals	General medicine	https://chatgpt.com/g/g-XWLfdwnOW-maxillomentor-ai-assistant
Nurse Helper	Friendly, conversational assistant for nurses on patient care.	Nurse	N/A	N/A	20	Code interpreter and data analysis, browsing, DALL-E images	John Lewis	Medical professionals	General medicine	https://chatgpt.com/g/g-6xKRfD5bm-nurse-helper		Y														Y
professional nurse	nursing diagnosis, nursing process including assessment, plan ect with data analyzing.	Nurse	N/A	N/A	20	DALL-E, Browsing	jaehoonlee	Medical professionals	General medicine	https://chatgpt.com/g/g-2pZxaQDVr-professional-nurse		Y														Y
Healthcare Helper	Approachable medical reference for healthcare pros, aiding in info and documentation.	Healthcare	N/A	N/A	20	DALL-E, browsing	JORGE BRUNETE GARCÍA	Medical professionals	General medicine	https://chatgpt.com/g/g-mL9Gwu10n-healthcare-helper
Medical Coding	Expert in automated medical coding, enhancing accuracy and efficiency.	Medical	N/A	N/A	20	Code interpreter and data analysis, browsing,	moidhin ramshid	Medical professionals	General medicine	https://chatgpt.com/g/g-IfTDRXR8g-medical-coding
Medical Book	Know all about human biology, health, best practices and medical treatments.	Medical	N/A	N/A	20	DALL-E browsing	Hristo Patsev	Medical professionals and patients	General medicine	https://chatgpt.com/g/g-NFRzDsCOp-medical-book
Medical GPT	Medical guidance for pros and personal health inquiries.	Medical	N/A	N/A	20	Browsing	nigel zizhou	Medical professionals and patients	General medicine	https://chatgpt.com/g/g-v0xa7gYO1-medical-gpt
Adult HemOnc Guide	A comprehensive assistant for hematologist oncologists, providing in-depth patient management guidance.	Haematologist , Oncologist	N/A	N/A	20	DALL-E, browsing	Reza Ryan Sadeghian	Medical professionals	Oncology	https://chatgpt.com/g/g-1QV7QrBjr-adult-hemonc-guide												Y				Y
Hero Kids and Docs (Pediatric Hematology Oncology)	Comprehensive, evidence-based aid for Pediatric Hematologist Oncologists.	Haematologist , Oncologist	N/A	N/A	20	DALL-E, browsing	Reza Ryan Sadeghian	Medical professionals	Oncology	https://chatgpt.com/g/g-czNVUdRSs-hero-kids-and-docs-pediatric-hematology-oncology							Y					Y				Y
Fundus Insight	I'm a fundus clinician helping to diagnose fundus images with insights and guidance.	Clinician	N/A	N/A	20	DALL-E images,browsing	Jiayu Huo	Medical professionals and patients	Other	https://chatgpt.com/g/g-gcjI4uFYi-fundus-insight															Y	Y
Heart Moniter	Expert in nutrition, dietetics, and fitness coaching, offering personalized meal and workout plans.	Heart	N/A	N/A	20	DALL-E images, browsing, code interpreter and data analysis	Farshad Rastgouy	Patients	Cardiology	https://chatgpt.com/g/g-3ma8BYLXi-heart-moniter
Heart Attack	Informative guide on heart attacks, aiding understanding and support	Heart	N/A	N/A	20	DALL-E images, browsing, code interpreter and data analysis	Ai-gen.co	Patients	Cardiology	https://chatgpt.com/g/g-t4zInXaGc-heart-attack
Nurse	A healthcare assistant providing medical information and advice.	Clinician	N/A	N/A	20	Code interpreter and data analysis, browsing, DALL-E images	John Lewis	Patients	General medicine	https://chatgpt.com/g/g-RMPwAURd1-nurse		Y														Y
Sleep Doctor	You will improve your sleep. Do you have any problems?	Doctor	N/A	N/A	20	Browsing	HIKARU IWAMOTO	Patients	General medicine	https://chatgpt.com/g/g-DZMTJ5zEx-sleep-doctor			Y													Y
Doctor Who	Doctor with readable writing :)	Doctor	N/A	N/A	20	DALL-E, browsing	rileylyw.dev	Patients	General medicine	https://chatgpt.com/g/g-sVXrdalpp-doctor-who			Y													Y
MEDICAL PARK	We listen to our patients' health issues and provide medical advice based on the most current medical knowledge and our experience in the field of health.	Medical	N/A	N/A	20	Browsing	mehmet sarı	Patients	General medicine	https://chatgpt.com/g/g-RtCUoOMYx-medical-park
Lung Cancer Care Advisor	Provides medical consultation for lung cancer patients, based on regional guidelines and internet research.	Cancer	N/A	N/A	20	Browsing, DALL-E images, Code interpreter and data analysis	CHANGCHENG LI	Patients	Oncology	https://chatgpt.com/g/g-JTGEmtwTr-lung-cancer-care-advisor
Prostate Cancer	Informative guide on prostate cancer.	Cancer	N/A	N/A	20	Browsing, DALL-E images, Code interpreter and data analysis	Ai-gen.co	Patients	Oncology	https://chatgpt.com/g/g-SoYrjnYNQ-prostate-cancer
Breast Cancer Navigator	"A comprehensive guide for breast cancer patients, created by survivors. Offers holistic support from treatment navigation to emotional care, including arranging transport, financial help, and managing side effects."	Cancer	N/A	N/A	20	Browsing, DALL-E images	apexenterprisesgroup.com	Patients	Oncology	https://chatgpt.com/g/g-tuo2dMwte-breast-cancer-navigator
Cancer Support	A supportive guide for cancer patients, offering medical insights and emotional comfort.	Cancer	N/A	N/A	20	Browsing, Code interpreter and data analysis	gptmegastore.com	Patients	Oncology	https://chatgpt.com/g/g-w5sCmXDOb-cancer-support
Experienced Speech Therapist	I offer expert speech therapy advice.	Therapist	N/A	N/A	20	Code interpreter and data analysis, DALL-E, browsing	Kacper Cudzik	Patients	Other	https://chatgpt.com/g/g-tdnxsysKK-experienced-speech-therapist				Y												Y
Cancer Chat	Empathy-focused AI to understand people	Cancer	N/A	N/A	20	Browsing, DALL-E images	Emily Zhao	Patients	Psychology	https://chatgpt.com/g/g-zcjIWBBzy-cancer-chat
CBT Therapist / Psychologist	An adaptive, empathetic guide in CBT, personalizing responses to users' emotions.	Psychologist, Therapist	N/A	N/A	20	DALL-E, browsing	IVAN PROVILKOV	Patients	Psychology	https://chatgpt.com/g/g-J5Xhk1go7-cbt-therapist-psychologist	Y			Y												Y
Therapist	Emulating a therapist with understanding and honesty.	Therapist	N/A	N/A	20	DALL-E	Kyle Maloney	Patients	Psychology	https://chatgpt.com/g/g-0B5Ed0yVj-therapist?utm_source=gptshunter.com				Y												Y
Therapist [+Memory]	A virtual therapist bot creating PDF summaries for continuous, evolving dialogues.	Therapist	N/A	N/A	20	Code interpreter and data analysis, DALL-E, browsing	ridera.co	Patients	Psychology	https://chatgpt.com/g/g-56efXCC1B-therapist-memory				Y												Y
IFS Therapist	An empathetic Internal Family Systems therapist, offering insights and guidance.	Therapist	N/A	N/A	20	Code interpreter and data analysis, DALL-E, browsing	Eduard Korijn	Patients	Psychology	https://chatgpt.com/g/g-a72h1A8JF-ifs-therapist?ref=img.pt				Y												Y
Therapist	Cognitive-behavioral therapy assistant for guidance and self-reflection	Therapist	N/A	N/A	20	Code interpreter and data analysis, browsing	Calin Walmsley	Patients	Psychology	https://chatgpt.com/g/g-dtKIx9EEv-therapist				Y												Y
Joe Therapist	I'm Joe, your guide in CBT techniques and emotional wellness.	Therapist	N/A	N/A	20	DALL-E, browsing	Denys Butenko	Patients	Psychology	https://chatgpt.com/g/g-eq96vBuNf-joe-therapist				Y												Y
Family Therapist	Guiding families to harmony with IFS therapy	Therapist	N/A	N/A	20	DALL-E, browsing	CLINTIN LYLE KRUGER	Patients	Psychology	https://chatgpt.com/g/g-fD3Mfp49Z-family-therapist				Y												Y
Relationship Therapist	Empathetic relationship therapist and counselor offering thoughtful guidance.	Therapist	N/A	N/A	20	DALL-E, browsing	Diego Cabezas	Patients	Psychology	https://chatgpt.com/g/g-gFQmKjR8Y-relationship-therapist?utm_source=gpts123.ai				Y							Y					Y
GPT Therapist	AI Therapist offering support	Therapist	N/A	N/A	20	Code interpreter and data analysis, DALL-E, browsing	community builder	Patients	Psychology	https://chatgpt.com/g/g-h8oKdGCFQ-gpt-therapist				Y												Y
Therapist	Talk therapy in any language	Therapist	N/A	N/A	20	-	friendlyrobots.ai	Patients	Psychology	https://chatgpt.com/g/g-hEk9YO6Pm-therapist				Y												Y
IFS Therapist	An empathetic IFS therapist specializing in internal family systems therapy for relationships.	Therapist	N/A	N/A	20	DALL-E, browsing	Jesse Schmidt	Patients	Psychology	https://chatgpt.com/g/g-HYUMOl7dg-ifs-therapist?utm_source=gptshunter.com				Y												Y
Counselor Socrates	A counselor using Socratic questioning for self-reflection.	Counsellor	N/A	N/A	20	DALL-E images, browsing	YU HO JOON	Patients	Psychology	https://chatgpt.com/g/g-BSMOD2gwH-counselor-socrates											Y					Y
A Buddhist mood counselor	A Buddhist mood counselor with a gentle, engaging personality.	Counsellor	N/A	N/A	20	Code interpreter and data analysis, DALL-E images, browsing	鍾梓祥	Patients	Psychology	https://chatgpt.com/g/g-bYZzt62IC-a-buddhist-mood-counselor											Y					Y
Addiction Counselor	Empathetic and informative addiction counselor, not a medical professional.	Counsellor	N/A	N/A	20	DALL-E images, browsing	moidhin ramshid	Patients	Psychology	https://chatgpt.com/g/g-Bzyrxel75-addiction-counselor											Y					Y
Counselor	A virtual counselor offering empathetic and supportive guidance.	Counsellor	N/A	N/A	20	Code interpreter and data analysis, DALL-E images, browsing	Piyush Saraogi	Patients	Psychology	https://chatgpt.com/g/g-ZZIq9d9tQ-counselor											Y					Y
CBT Counsellor	Hello, my name is David and I'm one of the Counsellors at "Counsell.ing". I'm a CBT Counsellor and I have access to many of the tools real world therapsists use every day. I'm here whenever you need me to provide a safe and supportive space where you can explore your concerns.	Counsellor	N/A	N/A	20	Code interpreter and data analysis, browsing	Counsell.ing	Patients	Psychology	https://chatgpt.com/g/g-KeGu5H0Dr-cbt-counsellor										Y						Y
therapists	I'm Cindy, a CBT therapist here to listen and guide you.	Therapist	N/A	N/A	20	Code interpreter and data analysis, browsing	Frank SWall	Patients	Psychology	https://chatgpt.com/g/g-OTDkpdA4q-therapists?utm_source=gpts123.ai				Y												Y
My therapist	Be my personal therapist	Therapist	N/A	N/A	20	Code interpreter and data analysis, DALL-E, browsing	Melroy Gomes	Patients	Psychology	https://chatgpt.com/g/g-r225o34b6-my-therapist				Y												Y
Narrative Therapist	Provides non-medical narrative therapy, helping clients reframe and externalize issues.	Therapist	N/A	N/A	20	-	John William Backes	Patients	Psychology	https://chatgpt.com/g/g-C5W084pdM-narrative-therapist				Y												Y
Online Therapist	Empathetic and professional virtual therapist.	Therapist	N/A	N/A	20	Code interpreter and data analysis, DALL-E, browsing	crom martin jose	Patients	Psychology	https://chatgpt.com/g/g-30nAxSouv-online-therapist				Y												Y
Therapist - Psychotherapy	Concise therapist with reflective questions.	Therapist	N/A	N/A	20	DALL-E, browsing	delightfuldesignstudio.com	Patients	Psychology	https://chatgpt.com/g/g-QQYeNm8MI-therapist-psychotherapy				Y												Y
🏆Lanny Bassham - Sports Psychologist	I'm Lanny Bassham, an Olympic gold medalist and renowned sports psychologist. I specialize in mental resilience, positive self-image, and visualization mastery, guiding athletes and parents in competitive sports with strategic insight and nurturing excellence.	Psychologist	N/A	N/A	20	Code interpreter and data analysis, DALL-E, browsing	nextmethod.ai	Patients	Psychology	https://chatgpt.com/g/g-7Ew8k0Xlx-lanny-bassham-sports-psychologist?utm_source=gptshunter.com	Y															Y
Virtual Psychologist	Guides users through emotional and mental health issues in German.	Psychologist	N/A	N/A	20	DALL-E, browsing	Cut X Production	Patients	Psychology	https://chatgpt.com/g/g-FjMn77xfj-virtual-psychologist?utm_source=gptshunter.com	Y															Y
Family Therapy Psychologist	Bot providing strategies to improve family dynamics and communication.	Psychologist	N/A	N/A	20	Browsing	WebFootprint	Patients	Psychology	https://chatgpt.com/g/g-UlLtUtXoc-family-therapy-psychologist?utm_source=gptshunter.com	Y															Y
Your Personal Psychologist by Black Ring Business	Life coach & psychologist expert in diverse therapies and personal growth.	Psychologist	N/A	N/A	20	Code interpreter and data analysis, DALL-E, browsing	Black Ring Business S.A.S	Patients	Psychology	https://chatgpt.com/g/g-VLA8bnZpv-your-personal-psychologist-by-black-ring-business	Y															Y
Universal Personality Psychologist (UPPC)	A comprehensive guide on personality psychology, exploring theories, methods, and applications.	Psychologist	N/A	N/A	20	Code interpreter and data analysis, DALL-E, browsing	Larry Liu	Patients	Psychology	https://chatgpt.com/g/g-ykxcbhhns-universal-personality-psychologist-uppc	Y															Y
Financial Psychologist		Psychologist	N/A	N/A	20	DALL-E, browsing	Isaac Aguilera Lopez	Patients	Psychology	https://chatgpt.com/g/g-AcKZjRW5k-financial-psychologist	Y															Y
Mental Health Conversation Guide	Guide for compassionate mental health conversations.	Mental Health	N/A	N/A	20	Code interpreter and data analysis, DALL-E, browsing	Steve Carr	Patients	Psychology	https://chatgpt.com/g/g-0UNl1ZwyP-mental-health-conversation-guide
Mental Health Companion	A therapeutic companion offering mental health support.	Mental Health	N/A	N/A	20	DALL-E, browsing	James Hansen	Patients	Psychology	https://chatgpt.com/g/g-36iE94Oqa-mental-health-companion
Mental Health	Creating a real-feel dialogue with an imaginary friend	Mental Health	N/A	N/A	20	Code interpreter and data analysis, DALL-E images, browsing	NORIHIRO NINOMIYA	Patients	Psychology	https://chatgpt.com/g/g-c67rlMSaF-mental-health
The Mental Health Preacher	Mental health advocate & expert, passionate about helping people thrive emotionally.	Mental Health	N/A	N/A	20	DALL-E, browsing	Adedotun Omotayo Esan	Patients	Psychology	https://chatgpt.com/g/g-GJ8txAmA0-the-mental-health-preacher
Mental Health GPT	Bir psikolojik danışman.	Mental Health	N/A	N/A	20	DALL-E, browsing	Onur KOVAN	Patients	Psychology	https://chatgpt.com/g/g-qbTcfq5x7-mental-health-gpt
Mental Health Coach	Mental health coach. Asks insightful, open-ended questions.	Mental Health	N/A	N/A	20	DALL-E, browsing	ARTEM GABDRAKHIMOV	Patients	Psychology	https://chatgpt.com/g/g-SAZwpSXUQ-mental-health-coach
The Nameless	A psychiatrist/philosopher that heal people with stories and wisdom	Psychiatrist	N/A	N/A	20	DALL-E	Yong Thai Fei	Patients	Psychology	https://chatgpt.com/g/g-lb7fcBrsg-the-nameless								Y								Y
The AI Psychiatrist	I assist with understanding and managing mental health, simulating psychiatric consultations.	Psychiatrist	N/A	N/A	20	Code interpreter and data analysis, DALL-E, browsing	Marcos Souza	Patients	Psychology	https://chatgpt.com/g/g-1bRR033mG-the-ai-psychiatrist								Y								Y
Mental Health Nurse Advisor	UK mental health nurse offering advice and support.	Nurse, Mental Health	N/A	N/A	20	Code interpreter and data analysis, browsing, DALL-E images	Dereck Tafuma	Patients	Psychology	https://chatgpt.com/g/g-7hvZ6Ivjq-mental-health-nurse-advisor		Y														Y
❤️ Heart Health Navigator GPT	Your go-to assistant for cardiology insights! Offers latest heart health news, lifestyle tips, and answers to your cardio queries. 🏥💓	Cardiology	N/A	N/A	10	Browsing, DALL-E images, code interpreter and data analysis	Keith Crowe	Medical professionals and patients	Cardiology	https://chatgpt.com/g/g-CtOPFJ88i-heart-health-navigator-gpt
Cardio Buddy	Concise cardiology explainer.	Cardiology	N/A	N/A	10	Browsing, DALL-E images, code interpreter and data analysis	S M Sai Seetharam	Medical professionals and patients	Cardiology	https://chatgpt.com/g/g-fwSHUkYY3-cardio-buddy
Heart Surgeon Expert	Cardiac surgeon expert in bicuspid aortic valve replacement	Heart	N/A	N/A	10	DALL-E images, browsing	Community builder	Medical professionals and patients	Cardiology	https://chatgpt.com/g/g-G71B8TkQX-heart-surgeon-expert
Virtual Doctor	A virtual doctor with extensive medical knowledge, offering diagnoses and medication advice.	Doctor	N/A	N/A	10	DALL-E, browsing	Ahmet Tahir Mat	Medical professionals and patients	General medicine	https://chatgpt.com/g/g-3fDwPnF18-virtual-doctor			Y													Y
Doctor GPT	Virtual medical assistant offering diagnoses, severity, and survival rates.	Doctor	N/A	N/A	10	DALL-E, browsing	Vladislav Kafman	Medical professionals and patients	General medicine	https://chatgpt.com/g/g-6bKg8pnfM-doctor-gpt			Y													Y
Doctor Anywhere	Empathetic virtual doctor providing preliminary consultation and advice. (ChatGPT Voice Capable)	Doctor	N/A	N/A	10	DALL-E, browsing	VANESSA V SALVANA	Medical professionals and patients	General medicine	https://chatgpt.com/g/g-9eFSvoPPt-doctor-anywhere			Y													Y
"Rodinný doctor"	Diagnostikovat a poskytovat léčebné metody - český jazyk	Doctor	N/A	N/A	10	Code interpreter and data analysis, DALL-E, browsing	Huynh Thi Ngo	Medical professionals and patients	General medicine	https://chatgpt.com/g/g-aDIWEDyFX-rodinny-doctor			Y													Y
Personal Doctor	A virtual personal doctor offering general health and wellness advice	Doctor	N/A	N/A	10	Code interpreter and data analysis, DALL-E, browsing	NIKOLAI IAKIMYCHEV	Medical professionals and patients	General medicine	https://chatgpt.com/g/g-asrFyT2F1-personal-doctor			Y													Y
Assistente da Imersão Doctor Exp	Auxiliar especializado na Imersão Doctor Exp	Doctor	N/A	N/A	10	DALL-E, browsing	cocria ltda	Medical professionals and patients	General medicine	https://chatgpt.com/g/g-Gr5BBhM5D-assistente-da-imersao-doctor-exp			Y													Y
Virtual Doctor	Your private doctor combining Western & Eastern medicine. Also includes image analysis.	Doctor	N/A	N/A	10	Code interpreter and data analysis, DALL-E, browsing	D. ALERS	Medical professionals and patients	General medicine	https://chatgpt.com/g/g-kT5iHcnXl-virtual-doctor			Y													Y
Doctor	A digital doctor analyzing images and advising on health concerns.	Doctor	N/A	N/A	10	Code interpreter and data analysis, DALL-E, browsing	Marcus Campbell	Medical professionals and patients	General medicine	https://chatgpt.com/g/g-kv4HB8Kxq-doctor			Y													Y
Doctor Symptom	A virtual doctor assisting in diagnosing known symptoms, not a substitute for professional advice.	Doctor	N/A	N/A	10	Code interpreter and data analysis, DALL-E, browsing	SmartPerson Media	Medical professionals and patients	General medicine	https://chatgpt.com/g/g-Ll8enpvDu-doctor-symptom			Y													Y
Doctor	American Family Physician	Doctor	N/A	N/A	10	Code interpreter and data analysis, DALL-E, browsing	community builder	Medical professionals and patients	General medicine	https://chatgpt.com/g/g-m4O0sYayx-doctor			Y													Y
Doctor Smith	Medical advice	Doctor	N/A	N/A	10	Code interpreter and data analysis, browsing	Traian Gheorghita Oprean	Medical professionals and patients	General medicine	https://chatgpt.com/g/g-oI93Zdv4L-doctor-smith			Y													Y
Doctor EDS	Experto en SED, Disautonomía y OAB, con énfasis en investigaciones recientes, tratamientos avanzados y manejo del dolor.	Doctor	N/A	N/A	10	DALL-E, browsing	PASSUS CAPACITACION Y CONSULTORIA SPA	Medical professionals and patients	General medicine	https://chatgpt.com/g/g-rNv8RCWyD-doctor-eds			Y													Y
General Doctor	Guides in general medicine with clear language, asks for details if needed.	Doctor	N/A	N/A	10	DALL-E, browsing	Aureliano Procacci	Medical professionals and patients	General medicine	https://chatgpt.com/g/g-tHXuV9KXi-general-doctor			Y													Y
Experienced Nurse Advisor	20-year university hospital nurse providing expert nursing advice	Nurse	N/A	N/A	10	DALL-E, Browsing	nurturingtimidity.com	Medical professionals and patients	General medicine	https://chatgpt.com/g/g-A0Q6S4RjA-experienced-nurse-advisor?utm_source=gptshunter.com		Y														Y
Nurse at Home Assistant	Virtual Assistant for Home Nursing Care	Nurse	N/A	N/A	10	Code interpreter and data analysis, browsing, DALL-E images	Murali Kasiammal	Medical professionals and patients	General medicine	https://chatgpt.com/g/g-bxOBQ7kZO-nurse-at-home-assistant		Y														Y
Nurse Insight	Registered Nurse offering deep-dive consultations	Nurse	N/A	N/A	10	DALL-E, Browsing	RMR OCULAR SHOP SRL	Medical professionals and patients	General medicine	https://chatgpt.com/g/g-jVLeskxuX-nurse-insight		Y														Y
Critical Care Nurse	A UK critical care nurse providing professional medical advice.	Nurse	N/A	N/A	10	DALL-E, Browsing	Shintimon Karotte Thottuvayal	Medical professionals and patients	General medicine	https://chatgpt.com/g/g-loaGzwYYn-critical-care-nurse		Y														Y
Nurse GPT	A virtual nurse providing general health information and advice.	Nurse	N/A	N/A	10	Code interpreter and data analysis, browsing, DALL-E images	John Lewis	Medical professionals and patients	General medicine	https://chatgpt.com/g/g-QhvghqF5n-nurse-gpt		Y														Y
Nurse Next Door	Interactive, adaptable nurse for personalized care.	Nurse	N/A	N/A	10	Code interpreter and data analysis, browsing, DALL-E images	David Sandhu	Medical professionals and patients	General medicine	https://chatgpt.com/g/g-zbH4CLls3-nurse-next-door		Y														Y
Nursenurse	Your virtual nurse for wellness advice and medical insights.	Nurse	N/A	N/A	10	DALL-E, Browsing	matahom.io	Medical professionals and patients	General medicine	https://chatgpt.com/g/g-PUVpVdy6m-nursenurse		Y														Y
Immunologist Matty	Expert in immunology, offering detailed, accurate information and explanations.	Immunologist	N/A	N/A	10	Browsing, DALL-E images	Community builder	Medical professionals and patients	General medicine	https://chatgpt.com/g/g-7LyIo9JDu-immunologist-matty														Y		Y
Healthcare Helper	Healthcare assistant for medical information and guidance.	Healthcare	N/A	N/A	10	code interpreter, DALL-E, browsing	Arunabh Das	Medical professionals and patients	General medicine	https://chatgpt.com/g/g-3Ona71aTK-healthcare-helper
Healthcare Helper	Healthcare educator with visual diagrams.	Healthcare	N/A	N/A	10	DALL-E, browsing	ilyas ismailzada	Medical professionals and patients	General medicine	https://chatgpt.com/g/g-ibYcP19TX-healthcare-helper
Healthcare Helper	An insightful healthcare assistant for exploratory health insights.	Healthcare	N/A	N/A	10	code interpreter, DALL-E, browsing	Mr C Ladwa	Medical professionals and patients	General medicine	https://chatgpt.com/g/g-uPkJWriWs-healthcare-helper
Healthcare Helper	I'm a nurse here to help with healthcare resources and medical research.	Healthcare	N/A	N/A	10	DALL-E, browsing	Tina willis	Medical professionals and patients	General medicine	https://chatgpt.com/g/g-VdV66SNZB-healthcare-helper		Y														Y
Medical MD	A virtual Medical MD, offering information and guidance on health topics, without providing specific medical advice. Consult your physician first.	Medical	N/A	N/A	10	DALL-E browsing	raed elaydi	Medical professionals and patients	General medicine	https://chatgpt.com/g/g-CJ0qXLraa-medical-md
Medical Guide	Assists with healthcare info and guidance. Medical Guide is designed to assist both healthcare professionals and patients by providing information, suggestions, and guidance on a wide range of healthcare-related topics.	Medical	N/A	N/A	10	DALL-E browsing	atozofai.in	Medical professionals and patients	General medicine	https://chatgpt.com/g/g-fxW5nuC2g-medical-guide
VaxPolicy Guide	Expert in platform-based vaccine development and policy updates	Vaccine	N/A	N/A	10	DALL-E images, browsing	Miss J Luo	Medical professionals and patients	Immunology	https://chatgpt.com/g/g-1McZeE14L-vaxpolicy-guide
Vaccine Resource Hub AI Chatbot	Professional assistant for Vaccine Resource Hub information	Vaccine	N/A	N/A	10	DALL-E images, browsing, code interpreter and data analysis	Community builder	Medical professionals and patients	Immunology	https://chatgpt.com/g/g-KsBoD8glZ-vaccine-resource-hub-ai-chatbot
Vaccines	An expert on vaccines.	Vaccine	N/A	N/A	10	DALL-E images, browsing	ai-gen.co	Medical professionals and patients	Immunology	https://chatgpt.com/g/g-jtuml5fB9-vaccines
🏝️ Tropical Health Advisor GPT 🩺	Your go-to AI for tropical medicine! Stay informed on travel vaccines, disease prevention, and region-specific health advice. 🌍✈️🔬	Vaccine	N/A	N/A	10	DALL-E images, browsing, code interpreter and data analysis	Keith Crowe	Medical professionals and patients	Immunology	https://chatgpt.com/g/g-XWz9ZE1L1-tropical-health-advisor-gpt
Immunization Insights	Immunization support and advocacy guide	Immunization	N/A	N/A	10	browsing, DALL-E images	neuranova.ai	Medical professionals and patients	Immunology	https://chatgpt.com/g/g-6o3Woxcw3-immunization-insights
Universal Clinical immunologist	Expert in clinical immunology, providing detailed medical insights.	Immunologist	N/A	N/A	10	Browsing, Code interpreter and data analysis, DALL-E images	Larry Liu	Medical professionals and patients	Immunology	https://chatgpt.com/g/g-urOsAwPlz-universal-clinical-immunologist-uci														Y		Y
Lung Cancer	Medical and informative insights on lung cancer.	Cancer	N/A	N/A	10	Browsing, DALL-E images, Code interpreter and data analysis	Ai-gen.co	Medical professionals and patients	Oncology	https://chatgpt.com/g/g-4WAvu3UH2-lung-cancer
Dr Cancer	Ability to early diagnosis of cancer	Cancer	N/A	N/A	10	Browsing, DALL-E images, Code interpreter and data analysis	CoLogiX	Medical professionals and patients	Oncology	https://chatgpt.com/g/g-66r19iHEl-dr-cancer									Y							Y
Dr. AI of woman cancer	AI Doctor specializing in woman cancer, prioritizing uploaded document information.	Cancer	N/A	N/A	10	Browsing, DALL-E images, Code interpreter and data analysis	Catheryn	Medical professionals and patients	Oncology	https://chatgpt.com/g/g-73ZCfdPjC-dr-ai-of-woman-cancer			Y						Y							Y
Cancer 전문가		Cancer	N/A	N/A	10	Browsing, DALL-E images	이문형	Medical professionals and patients	Oncology	https://chatgpt.com/g/g-AjgNhFJSn-cancer-jeonmunga
Beat Cancer 암극복	암치료 극복 Expert in cancer-related advice, blending traditional and modern insights.	Cancer	N/A	N/A	10	Browsing, DALL-E images, Code interpreter and data analysis	KIM SANG NAM	Medical professionals and patients	Oncology	https://chatgpt.com/g/g-KUFcDnyKZ-beat-cancer-amgeugbog
Rectal Cancer	Rectal cancer guide	Cancer	N/A	N/A	10	Browsing, DALL-E images, Code interpreter and data analysis	Ai-gen.co	Medical professionals and patients	Oncology	https://chatgpt.com/g/g-rinuwSQpr-rectal-cancer
Breast Cancer Garu Ally	Expert on breast cancer, offering insights and support with empathy.	Cancer	N/A	N/A	10	Browsing, DALL-E images	Li Huang	Medical professionals and patients	Oncology	https://chatgpt.com/g/g-SMqckcmrD-breast-cancer-garu-ally
Cancer Research Navigator	A navigator for finding precise cancer research and clinical trial information.	Cancer	N/A	N/A	10	Browsing, DALL-E images	Quanrel	Medical professionals and patients	Oncology	https://chatgpt.com/g/g-SOuWu7LRG-cancer-research-navigator
Endometrial Cancer	Medical expert on endometrial cancer, providing detailed and informative responses.	Cancer	N/A	N/A	10	Browsing, DALL-E images, Code interpreter and data analysis	Ai-gen.co	Medical professionals and patients	Oncology	https://chatgpt.com/g/g-twDdVOeem-endometrial-cancer
Thoracic Cancer Guide	Expert in thoracic malignancies staging, especially esophageal, lung cancer, and thymoma.	Cancer	N/A	N/A	10	Browsing, DALL-E images	Jack Ma	Medical professionals and patients	Oncology	https://chatgpt.com/g/g-twrw3odi3-thoracic-cancer-guide
Cancer Awareness Assistant by Doctor Shke	Provides guidance on cancer awareness and prevention.	Cancer	N/A	N/A	10	Browsing, DALL-E images	Margarita Soloshenko	Medical professionals and patients	Oncology	https://chatgpt.com/g/g-VmCqRTwCK-cancer-awareness-assistant-by-doctor-shke			Y													Y
Cancer Registry Guide GPT	Insights on cancer registration and data systems	Cancer	N/A	N/A	10	Browsing, DALL-E images	Mustafa Cesur	Medical professionals and patients	Oncology	https://chatgpt.com/g/g-Wz9ihJc5c-cancer-registry-guide-gpt
🔬🩸Bloodline Insight Assistant👩‍🔬	🧬 Your AI hematologist, specializing in blood disorders! I analyze lab results, provide insights on hematological health, and assist with research queries. 💉🔍	Haematologist	N/A	N/A	10	Code interpreter and dat analysis, browsing, DALL-E	Keith Crowe	Medical professionals and patients	Oncology	https://chatgpt.com/g/g-77X2B3vlI-bloodline-insight-assistant												Y				Y
Cancer Care Expert	Friendly oncologist explaining cancer treatments simply.	Cancer, Oncologist	N/A	N/A	10	Browsing, DALL-E images	WONG HUNG LEE	Medical professionals and patients	Oncology	https://chatgpt.com/g/g-gw0GomqQy-cancer-care-expert							Y									Y
Doctor AI	Acts as a doctor in Persian, offers natural remedies and health advice, avoids real medical guidance.	Doctor	N/A	N/A	10	DALL-E, browsing	Masoud Sistani	Medical professionals and patients	Other	https://chatgpt.com/g/g-97K2IrOlr-doctor-ai			Y													Y
Natural Remedy Doctor	Expert in natural remedies	Doctor	N/A	N/A	10	DALL-E, browsing	Emrullah GÜÇLÜ	Medical professionals and patients	Other	https://chatgpt.com/g/g-Fk8DTgnOL-natural-remedy-doctor			Y													Y
Doctor GPT | Health Advisor	Expert in TCM, Ayurveda, and Western medicine	Doctor	N/A	N/A	10	DALL-E, browsing	Builder 1	Medical professionals and patients	Other	https://chatgpt.com/g/g-fwpivDkYU-doctor-gpt-health-advisor			Y													Y
Doctor Cerebro	Un experto en neurociencia para explicar y debatir la ciencia del cerebro.	Doctor	N/A	N/A	10	DALL-E, browsing	aquamizu.com	Medical professionals and patients	Other	https://chatgpt.com/g/g-3UNcC5SRz-doctor-cerebro			Y													Y
Therapist	Specialized in psychology, sociology, and psychiatry for support and education	Therapist	N/A	N/A	10	DALL-E, browsing	MR H A HAMID	Medical professionals and patients	Psychology	https://chatgpt.com/g/g-c6H2vnfXO-therapist				Y												Y
Psychologist	AI-driven psychology learning assistant, designed to help students and individuals interested in understanding the human mind and behavior.	Psychologist	N/A	N/A	10	Code interpreter and data analysis, DALL-E, browsing	glorb.xyz	Medical professionals and patients	Psychology	https://chatgpt.com/g/g-AgXETaido-psychologist?utm_source=gptshunter.com	Y															Y
The Psychologist	Psychology theory and treatment advisor.	Psychologist	N/A	N/A	10	Code interpreter and data analysis, DALL-E, browsing	community builder	Medical professionals and patients	Psychology	https://chatgpt.com/g/g-dXtTUQEFR-the-psychologist?utm_source=gptshunter.com	Y															Y
Psychologist	Expert in behavioral analysis, develops innovative therapies informed by ongoing psychological research.	Psychologist	N/A	N/A	10	code interpreter and data analysis, browsing	cureai.co.uk	Medical professionals and patients	Psychology	https://chatgpt.com/g/g-Xom6WHkzf-psychologist	Y															Y
Psychologist AI	Therapeutic Companion	Psychologist	N/A	N/A	10	Code interpreter and data analysis, DALL-E, browsing	eray kaplan	Medical professionals and patients	Psychology	https://chatgpt.com/g/g-tmB7Yc2wL-psychologist-ai	Y															Y
Virtual Psychologist FREUD	Facilitates therapeutic discussions	Psychologist	N/A	N/A	10	Code interpreter and data analysis, DALL-E, browsing	Hulusi Orkun Eser	Medical professionals and patients	Psychology	https://chatgpt.com/g/g-sqfromOx1-virtual-psychologist-freud	Y															Y
Psychiatrist	Psychiatrist prescribing and employing psychotherapeutic methods, invested in current mental health research.	Psychiatrist	N/A	N/A	10	Code interpreter and data analysis, browsing	cureai.co.uk	Medical professionals and patients	Psychology	https://chatgpt.com/g/g-adTigOpp4-psychiatrist								Y								Y
Elder Care Mental Health Guide	Supportive guide on mental health in the elderly.	Mental Health	N/A	N/A	10	DALL-E, browsing	George Eley	Medical professionals and patients	Psychology	https://chatgpt.com/g/g-Dlwq0Z3By-elder-care-mental-health-guide
Mental Health Coaching - Psychiatric Alternatives	Looks at different approaches, off the beaten trail, to take on life's discomforts without stepping into the psychiatric industrial complex. Intended to replace diagnoses and medication treatment protocols with healing modalities rather than perpetuating the symptoms that it is marketed to treat.	Mental Health	N/A	N/A	10	DALL-E, browsing	fred r moss, md, inc	Medical professionals and patients	Psychology	https://chatgpt.com/g/g-mm2iVIxCi-mental-health-coaching-psychiatric-alternatives?utm_source=gptshunter.com
Mental Health Guide	Your go-to source for mental health knowledge and support.	Mental Health	N/A	N/A	10	Code interpreter and data analysis, DALL-E images, actions	community builder	Medical professionals and patients	Psychology	https://chatgpt.com/g/g-NhMKjivol-mental-health-guide?utm_source=gptshunter.com
Mental Health Professor GPT	A comprehensive academic assistant in Mental Health, ready to answer a wide range of questions.	Mental Health	N/A	N/A	10	Code interpreter and data analysis, DALL-E images, browsing	Cameron Clark	Medical professionals and patients	Psychology	https://chatgpt.com/g/g-YoGl9Bn9i-mental-health-professor-gpt?utm_source=gptshunter.com
Mental Health Resource Finder	A researcher GPT specializing in curating U.S. mental health resources, with a focus on youth and teens.	Mental Health	N/A	N/A	10	Browsing	jonself.dev	Medical professionals and patients	Psychology	https://chatgpt.com/g/g-yVkZZqeAI-mental-health-resource-finder
Mental Health Guide	Mental Health Evaluation and Guidance	Mental Health	N/A	N/A	10	Code interpreter and data analysis, DALL-E images, actions	AGI Corp	Medical professionals and patients	Psychology	https://chatgpt.com/g/g-kRwLtzcfC-mental-health-guide
❤️ Heart Health Helper Bot	Your digital cardiologist's aide! 🩺 This GPT offers heart disease education, lifestyle tips, and up-to-date research. Let's pump up your heart knowledge!	Heart	N/A	N/A	10	DALL-E images, browsing, code interpreter and data analysis	Keith Crowe	Medical professionals and patients	Cardiology	https://chatgpt.com/g/g-lzUe6Aer6-heart-health-helper-bot					Y											Y
Sports Cardiology Guidelines and Statement	Navigate ESC sports cardiology guidelines for athlete screenings, heart condition management, and understanding cardiovascular risks/benefits. Get concise info from extensive ESC documents on demand.	Cardiology	N/A	N/A	10	-	Otakar Jiravsky	Medical professionals	Cardiology	https://chatgpt.com/g/g-k1kL4379P-sports-cardiology-guidelines-and-statement
Cardiologists Assistant	Enhancing Cardiologist's daily tasks, Cardiologists Assistant is your go-to AI companion.	Cardiologist	N/A	N/A	10	Actions, code interpreter and data analysis, DALL-E images	aikitcentral.com	Medical professionals	Cardiology	https://chatgpt.com/g/g-csPpLBSos-cardiologists-assistant					Y											Y
Opioid Conversion Guide	Assists clinicians with opioid conversion calculations and guidance. Intended for educational purposes. Please use it as a resource while relying on your clinical judgment. It does not assume legal responsibility.	Clinician	N/A	N/A	10	Code interpreter and data analysis	TAKESHI UEMURA	Medical professionals	General medicine	https://chatgpt.com/g/g-n0oI1bJx4-opioid-conversion-guide
EHR Practice Guide	Supports clinicians in using Simple Practice's EHR with guidance and compliance.	Clinician	N/A	N/A	10	DALL-E images, code interpreter and data analysis, browsing	community builder	Medical professionals	General medicine	https://chatgpt.com/g/g-SAXEzYT2A-ehr-practice-guide
Clinical Trial Finder	Finds evidence for clinicians. Finds trials for patients	Clinician	N/A	N/A	10	DALL-E images, code interpreter and data analysis, browsing	Chengda Zhang	Medical professionals	General medicine	https://chatgpt.com/g/g-J1Voqg8Of-clinical-trial-finder
The Doctor's Doctor	Expert Medical AI for consultations, clinical plans.	Doctor	N/A	N/A	10	Code interpreter and data analysis, DALL-E, browsing	glenn scott	Medical professionals and patients	General medicine	https://chatgpt.com/g/g-HN0H8XmzG-the-doctor-s-doctor			Y													Y
Nurse's Note Ally	Formal ICU note crafting assistant	Nurse	N/A	N/A	10	Code interpreter and data analysis, browsing, DALL-E images	Lamont Webb	Medical professionals	General medicine	https://chatgpt.com/g/g-Gwj09sgbC-nurse-s-note-ally		Y														Y
ICU Nurse	ICU Nurse: Educating on ICU care.	Nurse	N/A	N/A	10	DALL-E, Browsing	John Lewis	Medical professionals and patients	General medicine	https://chatgpt.com/g/g-KD6eaknO5-icu-nurse?utm_source=gptshunter.com		Y														Y
New Nurse	A direct guide for nurses, focusing on safety, task priority, and advocacy.	Nurse	N/A	N/A	10	Code interpreter and data analysis, browsing, DALL-E images	John Lewis	Medical professionals	General medicine	https://chatgpt.com/g/g-WIBjX3Roh-new-nurse		Y														Y
Nurse Practitioners Assistant	Tailored for Nurse Practitioners, this AI Assistant enriches your professional journey.	Nurse	N/A	N/A	10	-	aikitcentral.com	Medical professionals	General medicine	https://chatgpt.com/g/g-3ss4f7GJw-nurse-practitioners-assistant		Y														Y
Healthcare Professionals Information	Dynamic healthcare professionals information navigator	Healthcare	N/A	N/A	10	code interpreter, DALL-E, browsing	ZELEN Technologies	Medical professionals	General medicine	https://chatgpt.com/g/g-1dijoS9kt-healthcare-professionals-information
Healthcare Helper	Enhanced GPT for healthcare with keyword alerts, user-friendly interface, web updates, feedback integration, and customization features.	Healthcare	N/A	N/A	10	code interpreter, DALL-E, browsing	HIDETO FUJITA	Medical professionals and patients	General medicine	https://chatgpt.com/g/g-7wVL36aC3-healthcare-helper?utm_source=gptshunter.com
Healthcare Management Services Mentor	Guidance and advice in healthcare management	Healthcare	N/A	N/A	10	code interpreter, DALL-E, browsing	community builder	Medical professionals and patients	General medicine	https://chatgpt.com/g/g-eNB2gDCER-healthcare-management-services-mentor
Medical Documenting		Medical	N/A	N/A	10	DALL-E, browsing	Jayson Eversgerd	Medical professionals	General medicine	https://chatgpt.com/g/g-1VRbCqTd4-medical-documenting
Medical Case Builder	Assists in creating detailed medical case reports.	Medical	N/A	N/A	10	DALL-E, browsing	Eduardo Vettorazzi Stuczynski	Medical professionals	General medicine	https://chatgpt.com/g/g-BkJXRdlfS-medical-case-builder
Medical Coding Guide (not medical advice)	Your go-to source for interactive, insightful, and up-to-date medical coding guidance, bringing expertise and engagement to every interaction.	Medical	N/A	N/A	10	Code interpreter and data analysis, browsing, DALL-E	community builder	Medical professionals	General medicine	https://chatgpt.com/g/g-K9TXg5NbD-medical-coding-guide-not-medical-advice
Medical Coder	Generates Dx & Px codes for a Chart	Medical	N/A	N/A	10	-	codeanyidea.com	Medical professionals	General medicine	https://chatgpt.com/g/g-kUbmmFM91-medical-coder
Medical dIAgnostique	Supports GPs with diagnostic hypotheses and follow-up suggestions, in the user's language	Medical	N/A	N/A	10	DALL-E browsing	Galera	Medical professionals	General medicine	https://chatgpt.com/g/g-fjwJmcAW1-medical-diagnostique
bladder cancer guideline master		Cancer	N/A	N/A	10	Browsing, DALL-E images	KIM MYUNG SOO	Medical professionals	Oncology	https://chatgpt.com/g/g-nBOunXUI9-bladder-cancer-guideline-master
CancerBUNK	I provide essential information for topics related to cancer! I can help you with pathways, genes, and more!	Cancer	N/A	N/A	10	Browsing, DALL-E images, Code interpreter and data analysis	Omar Munoz	Medical professionals and patients	Oncology	https://chatgpt.com/g/g-NQl8DB0Sh-cancerbunk/c/66ecd8d2-8904-8005-af31-636fb8db405a
CancerChameleon+ Pathology Assistant	Pathology expert in oncology field	Cancer	N/A	N/A	10	Browsing, DALL-E images	Vladimir Kushnarev	Medical professionals and patients	Oncology	https://chatgpt.com/g/g-VRxFY5hg1-cancerchameleon-pathology-assistant
Cancer Drug Explorer	Provides detailed drug info and patents for cancer treatment.	Cancer	N/A	N/A	10	Browsing, DALL-E images	PYO JUNG HOON	Medical professionals and patients	Oncology	https://chatgpt.com/g/g-yZkWs5THH-cancer-drug-explorer
Radiology Assistant for Clinicians	A virtual assistant providing radiological information to clinicians.	Clinician	N/A	N/A	10	DALL-E images, code interpreter and data analysis, browsing	moidhin ramshid	Medical professionals	Other	https://chatgpt.com/g/g-2h1fVGj4h-radiology-assistant-for-clinicians
Mental Health Consultation Guide	A guide for mental health documentation.	Mental Health	N/A	N/A	10	DALL-E, browsing	community builder	Medical professionals	Psychology	https://chatgpt.com/g/g-g71mBQErd-mental-health-consultation-guide?utm_source=gptshunter.com
Profit First for Mental Health Professionals	Specializes in Profit First for mental health pros.	Mental Health	N/A	N/A	10	DALL-E, browsing	Lisa Savage	Medical professionals	Psychology	https://chatgpt.com/g/g-u9GpOZ8X9-profit-first-for-mental-health-professionals
Psychiatric Notes Pro	Assists psychiatrists in writing comprehensive, accurate reports.	Psychiatrist	N/A	N/A	10	DALL-E, browsing	Julianne Kline	Medical professionals	Psychology	https://chatgpt.com/g/g-YqyfdCzRD-psychiatric-notes-pro
Nurse Insider Psychiatrist	Support for PMHNP and FNP on clinical guidelines and patient care.	Nurse, Psychiatrist	N/A	N/A	10	DALL-E, Browsing	IDALMIS LOPEZ	Medical professionals	Psychology	https://chatgpt.com/g/g-76KDsYKgD-nurse-insider-psychiatrist		Y						Y								Y
Heart Healthy Chef	I recommend heart-healthy meals to manage cholesterol and blood pressure.	Heart	N/A	N/A	10	DALL-E images, browsing	Benjamin V Krueger	Patients	Cardiology	https://chatgpt.com/g/g-gM6lud88S-heart-healthy-chef
Childhood Cancer Resource Guide	Helps caregivers find resources for children with pediatric cancer.	Cancer	N/A	N/A	10	Browsing, DALL-E images	Nick Mracek	Patients	General medicine	https://chatgpt.com/g/g-QEbUfbda5-childhood-cancer-resource-guide
Prepare your Doctor's Appointment	Don't forget to mention any health concerns or symptoms during your doctor's appointment. Helps you create a prioritized list of your health concerns, ensuring your doctor has all the information needed for an effective appointment.	Doctor	N/A	N/A	10	DALL-E, browsing	Vievo AS	Patients	General medicine	https://chatgpt.com/g/g-AyWjonY1v-prepare-your-doctor-s-appointment			Y													Y
Ask Your Doctor	I'm not a Doctor, but I come up with helpful questions to ask your doctor! To get the most out of your doctor's appointment, to help craft questions to message your healthcare provider.	Doctor	N/A	N/A	10	DALL-E, browsing	codedom.com	Patients	General medicine	https://chatgpt.com/g/g-GF3GunsOA-ask-your-doctor			Y													Y
Ask Doctor	I give general health advice and remind to see a doctor.	Doctor	N/A	N/A	10	Code interpreter and data analysis, DALL-E, browsing	Sheperd Limited	Patients	General medicine	https://chatgpt.com/g/g-Pkc0zVt6m-ask-doctor			Y													Y
Cheerful Nurse	A casual, emoji-loving young nurse who gives detailed health and diet advice.	Nurse	N/A	N/A	10	DALL-E, Browsing	HIDEAKI SUGIYAMA	Patients	General medicine	https://chatgpt.com/g/g-GQLtEO2Tu-cheerful-nurse		Y														Y
Nurse Lori	A compassionate AI for patients and caregivers.	Nurse	N/A	N/A	10	DALL-E, Browsing	Lori Glauser	Patients	General medicine	https://chatgpt.com/g/g-7Z3c4uEq2-nurse-lori		Y														Y
HCA Healthcare	Hasta sağlığı tavsiyesi	Healthcare	N/A	N/A	10	Browsing	mehmet sarı	Patients	General medicine	https://chatgpt.com/g/g-CMNZWPiux-hca-healthcare
Healthcare Advocate Ally	A compassionate bot with nursing expertise, aiding in healthcare queries.	Healthcare	N/A	N/A	10	code interpreter, DALL-E, browsing	sonderwhimsy.com	Patients	General medicine	https://chatgpt.com/g/g-Lortpftqx-healthcare-advocate-ally
Cancer Journey Coach	A coach for cancer survivors using mindfulness and the hero's journey.	Cancer	N/A	N/A	10	Browsing, DALL-E images	Philip Klein	Patients	Oncology	https://chatgpt.com/g/g-7cLDtjMAC-cancer-journey-coach
🎗️ Cancer Companion GPT 🌿	Your personal AI companion for cancer journey support! Provides resources, tips, and a caring chat. 🎗️💪	Cancer	N/A	N/A	10	Browsing, DALL-E images, Code interpreter and data analysis	Keith Crowe	Patients	Oncology	https://chatgpt.com/g/g-DeFMIStUV-cancer-companion-gpt
Breast Cancer Endocrine Therapy Helper	For breast cancer patients who taking endocrine therapy , to seek knowledge, adverse events management and treatment adherence.	Cancer	N/A	N/A	10	Browsing, Code interpreter and data analysis	Caiping Feng	Patients	Oncology	https://chatgpt.com/g/g-RPt4TDCOU-breast-cancer-endocrine-therapy-helper
Hello Cancer	A compassionate guide for those facing cancer, offering emotional support and advice.	Cancer	N/A	N/A	10	Browsing, DALL-E images, Code interpreter and data analysis	Scott Smith	Patients	Oncology	https://chatgpt.com/g/g-SF9N1RMmq-hello-cancer
Breast Cancer - Support Group		Cancer	N/A	N/A	10	Browsing, DALL-E images	Jonathan Newey	Patients	Oncology	https://chatgpt.com/g/g-SPfhctppc-breast-cancer-support-group
Breast Cancer Info Assistant	Empowers African American women with comprehensive breast cancer info and interactive support features.	Cancer	N/A	N/A	10	Browsing, DALL-E images	Angela P Donnerson	Patients	Oncology	https://chatgpt.com/g/g-xzlPILlo6-breast-cancer-info-assistant
Physical Therapist	Physiotherapist dedicated to enhancing patient recovery through personalized rehabilitation and ongoing education in therapy advancements.	Therapist	N/A	N/A	10	Code interpreter and data analysis, DALL-E, browsing	cureai.co.uk	Patients	Other	https://chatgpt.com/g/g-g4RhD84aP-physical-therapist				Y												Y
Cancer Buddy	A tool for spouses, friends and family of those fighting Cancer. Used as a way to provide ideas, kind words or a joke or two. The model has been trained on multiple data sources such as "What to say to a cancer patient", "F**K You Cancer" and "Finding the "CAN" in Cancer"	Cancer	N/A	N/A	10	Browsing, DALL-E images	Sam Herzig	Patients	Psychology	https://chatgpt.com/g/g-00OtktXEa-cancer-buddy
Lung Cancer - Support Group	Private Healthcare AI Support Group	Cancer	N/A	N/A	10	Browsing, DALL-E images	Jonathan Newey	Patients	Psychology	https://chatgpt.com/g/g-EVbpyjDBY-lung-cancer-support-group
Cancer Survivor Companion	Provides support with lifestyle tips, community connection, and motivational content for cancer survivors.	Cancer	N/A	N/A	10	Browsing	Hustle Playground	Patients	Psychology	https://chatgpt.com/g/g-lEoMBlayn-cancer-survivor-companion
Cancer Treatments - "Laughter Heals"	Laughter may reduce stress and improve natural killer (NK) cell activity, which is linked to increased disease resistance and healing	Cancer	N/A	N/A	10	Browsing, DALL-E images	Sheila Crawford	Patients	Psychology	https://chatgpt.com/g/g-qDkbu1t1C-cancer-treatments-laughter-heals
100 Methods of Cancer Cure	Narrates and translates cancer recovery stories in Chinese and English.	Cancer	N/A	N/A	10	Browsing, DALL-E images	Hui Ge	Patients	Psychology	https://chatgpt.com/g/g-sdNlrAjP2-100-methods-of-cancer-cure
Cancer Companion	Compassionate cancer info and support guide	Cancer	N/A	N/A	10	Browsing, DALL-E images	LaChandra Callahan	Patients	Psychology	https://chatgpt.com/g/g-UrRBPf1rL-cancer-companion
Psychologist	Your Personal Therapist	Psychologist, Therapist	N/A	N/A	10	Code interpreter and data analysis, DALL-E, browsing	VERNON JUSTUS Vernon	Patients	Psychology	https://chatgpt.com/g/g-hLbaVj1jo-psychologist?utm_source=gptshunter.com	Y			Y												Y
Ayurveda Coach and Therapist	Provides guidance on Ayurvedic practices and philosophy, specializing in Ayurveda.	Therapist	N/A	N/A	10	Code interpreter and data analysis, DALL-E, browsing	Mike Sohre	Patients	Psychology	https://chatgpt.com/g/g-6UuiWAakk-ayurveda-coach-and-therapist?utm_source=gptshunter.com				Y												Y
Insight Therapist	Blending Freudian and Ellis' approaches, focusing on "here and now", interpreting intellectualizations, free association, projective identification, working through transference + counter transference, utilizing idealization, rational emotive behavioral techniques with exploration of unconscious.	Therapist	N/A	N/A	10	DALL-E, browsing	Akash Kumar	Patients	Psychology	https://chatgpt.com/g/g-aTWoZC95L-insight-therapist?utm_source=gptshunter.com				Y												Y
Lux, Holistic Therapist	Roleplays as a postmodernist psychotherapist (for educational purposes).	Therapist	N/A	N/A	10	Code interpreter and data analysis	community builder	Patients	Psychology	https://chatgpt.com/g/g-BC1JyPHXi-lux-holistic-therapist?utm_source=gptshunter.com				Y												Y
Therapist	Attentive therapist remembering past talks and inquiring about progress.	Therapist	N/A	N/A	10	DALL-E, browsing	DUOYU ZHANG	Patients	Psychology	https://chatgpt.com/g/g-bHNDHdW7q-therapist				Y												Y
Respiratory Therapists Assistant	Your Respiratory Therapists career, amplified by Respiratory Therapists Assistant, an AI crafted for your needs.	Therapist	N/A	N/A	10	Code interpreter and data analysis, DALL-E, browsing, actions	aikitcentral.com	Patients	Psychology	https://chatgpt.com/g/g-bVnO6Cl5b-respiratory-therapists-assistant				Y												Y
Virtual Therapist	Share your problems. I will help you feel better and attain the mental peace.	Therapist	N/A	N/A	10	Code interpreter and data analysis, DALL-E, browsing	Amaan Hussain	Patients	Psychology	https://chatgpt.com/g/g-dzNh7WTN7-virtual-therapist?utm_source=gptshunter.com				Y												Y
Men's Wellbeing Therapist	A supportive yet straightforward therapist challenging unhelpful thoughts.	Therapist	N/A	N/A	10	Browsing	Petar Oredic	Patients	Psychology	https://chatgpt.com/g/g-gI918Uas0-men-s-wellbeing-therapist				Y												Y
Therapist	I'm Ansel, a caring psychologist specializing in CBT and psychotherapy.	Therapist	N/A	N/A	10	DALL-E	Arpan Gupta	Patients	Psychology	https://chatgpt.com/g/g-iSH2LNUKb-therapist?utm_source=gptshunter.com	Y			Y												Y
Empathetic therapist	Empathetic therapist, asks one question at a time	Therapist	N/A	N/A	10	DALL-E, browsing	Jeet Padhya	Patients	Psychology	https://chatgpt.com/g/g-JkWHmJHey-empathetic-therapist				Y												Y
AI therapist	A supportive mental health therapist offering general advice and empathy.	Therapist	N/A	N/A	10	DALL-E, browsing	Yu Zhong	Patients	Psychology	https://chatgpt.com/g/g-K4cCZyDlK-ai-therapist				Y												Y
Compassionate Counselor	Empathetic counselor offering guidance.	Counsellor	N/A	N/A	10	Code interpreter and data analysis, DALL-E images, browsing	Robert DuPont	Patients	Psychology	https://chatgpt.com/g/g-7PNwJEkEN-compassionate-counselor											Y					Y
Counselor	Your personal counselor. Feel free to talk about anything.	Counsellor	N/A	N/A	10	Code interpreter and data analysis, DALL-E images, browsing	김태원	Patients	Psychology	https://chatgpt.com/g/g-9AvbPU7PI-counselor											Y					Y
Family Counselor	A family counselor guiding on relationships and conflicts	Counsellor	N/A	N/A	10	DALL-E images, browsing	Yan Chen	Patients	Psychology	https://chatgpt.com/g/g-B6pP1kQYc-family-counselor											Y					Y
Love Counsellor	An advisor for relationship guidance.	Counsellor	N/A	N/A	10	DALL-E images, browsing	greenkakao	Patients	Psychology	https://chatgpt.com/g/g-C330ZvmqY-love-counsellor										Y						Y
Calm Counselor	An anger management counselor for teens and adults	Counsellor	N/A	N/A	10	Code interpreter and data analysis, DALL-E images, browsing	quantummindaillc.com	Patients	Psychology	https://chatgpt.com/g/g-Fy27r8K9y-calm-counselor											Y					Y
Counsellor	A compassionate counselor specializing in bereavement and life advice.	Counsellor	N/A	N/A	10	DALL-E images, browsing	R Jones	Patients	Psychology	https://chatgpt.com/g/g-g3P0qlOuA-counsellor										Y	Y					Y
溫柔的諮商師 Gentle Counselor	Empathetic counselor with neutral, reflective listening	Counsellor	N/A	N/A	10	DALL-E images, browsing	LING, CHENG CHIN	Patients	Psychology	https://chatgpt.com/g/g-GhcOCn0rw-wen-rou-de-zi-shang-shi-gentle-counselor											Y					Y
Experienced Counselor UK	BACP-aligned counselor for a British audience.	Counsellor	N/A	N/A	10	Code interpreter and data analysis, DALL-E images, browsing	Joshua Lindsey	Patients	Psychology	https://chatgpt.com/g/g-IxSSsyxDC-experienced-counselor-uk											Y					Y
AI Marriage Counselor	Empathetic virtual marriage counselor offering guidance and support.	Counsellor	N/A	N/A	10	DALL-E images, browsing	handygptbuilder.com	Patients	Psychology	https://chatgpt.com/g/g-nSkTAYT3p-ai-marriage-counselor											Y					Y
Counselor Compass	Professional marriage counselor offering relationship advice and mental health support.	Counsellor	N/A	N/A	10	DALL-E images, browsing	pavel savoskin	Patients	Psychology	https://chatgpt.com/g/g-OWH7awhm9-counselor-compass											Y					Y
Sigmund - Your Personal Counsellor	Sigmund is a kind and caring counsellor, offering solid advice and various therapies	Counsellor	N/A	N/A	10	Code interpreter and data analysis, DALL-E images, browsing	C. Archer	Patients	Psychology	https://chatgpt.com/g/g-pmErXqYwi-sigmund-your-personal-counsellor										Y						Y
The Compassionate Counselor	A comprehensive counselor for life's complexities, not a substitute for professional advice.	Counsellor	N/A	N/A	10	Code interpreter and data analysis, DALL-E images, browsing	Dr. Ivan Del Valle	Patients	Psychology	https://chatgpt.com/g/g-pV6AoRTxp-the-compassionate-counselor											Y					Y
My ADHD Counsellor | kiddycharts.com	Empathetic ADHD Coach and Counsellor with a person-centered approach	Counsellor	N/A	N/A	10	DALL-E images, browsing	Helen Neale	Patients	Psychology	https://chatgpt.com/g/g-rAOHaXNrJ-my-adhd-counsellor-kiddycharts-com										Y						Y
Compassionate Counsellor	A counselor blending DBT, CBT, and person-centered approaches	Counsellor	N/A	N/A	10	DALL-E images, browsing	Rosalyn L Popper	Patients	Psychology	https://chatgpt.com/g/g-RbNR3bibE-compassionate-counsellor										Y	Y					Y
Compassionate Counselor	I'm a virtual counselor here to support you with depression and anxiety.	Counsellor	N/A	N/A	10	DALL-E images, browsing	Laura Hunter	Patients	Psychology	https://chatgpt.com/g/g-sUpUSrfsw-compassionate-counselor											Y					Y
Mindful Counselor	A psychological counselor focusing on stress, sleep, and relationships.	Counsellor	N/A	N/A	10	Code interpreter and data analysis, DALL-E images, browsing	Sen lin	Patients	Psychology	https://chatgpt.com/g/g-TQ34gIgws-mindful-counselor											Y					Y
Relationship Counselor	A supportive relationship counselor offering guidance on common relationship issues.	Counsellor	N/A	N/A	10	DALL-E images, browsing	Estefania G Sanchez	Patients	Psychology	https://chatgpt.com/g/g-wbeBenDAQ-relationship-counselor											Y					Y
Counselor GPT	A supportive and understanding listener, akin to a therapist or counselor.	Counsellor	N/A	N/A	10	DALL-E images, browsing	Xin Yuan Zhang	Patients	Psychology	https://chatgpt.com/g/g-wu9UlZ4KF-counselor-gpt				Y							Y					Y
Counselor 심리상담	심리상담사 A compassionate psychological counselor aiding in mental wellness.	Counsellor	N/A	N/A	10	Code interpreter and data analysis, DALL-E images, browsing		Patients	Psychology	https://chatgpt.com/g/g-y1az3liVW-counselor-simrisangdam											Y					Y
Experienced Marriage Counselor	I'm an experienced marriage counselor with deep insights into relationships.	Counsellor	N/A	N/A	10	Code interpreter and data analysis, DALL-E images, browsing	Matej Bicej	Patients	Psychology	https://chatgpt.com/g/g-yiK5p2Ioo-experienced-marriage-counselor?utm_source=gptshunter.com											Y					Y
Compassionate Counselor	Experienced marriage counselor offering empathetic advice	Counsellor	N/A	N/A	10	Code interpreter and data analysis, DALL-E images, browsing	Paul Hannah	Patients	Psychology	https://chatgpt.com/g/g-z0tV3WI44-compassionate-counselor											Y					Y
Khaleeji Therapist	A culturally aware therapist attuned to Arabic Gulf norms	Therapist	N/A	N/A	10	DALL-E, browsing	Abdulrahman Alemadi	Patients	Psychology	https://chatgpt.com/g/g-mmb88pVIy-khaleeji-therapist				Y												Y
Sex Therapist	Specializes in treating sexual dysfunction and issues related to sexuality, helping individuals and couples improve their sexual health and relationships.	Therapist	N/A	N/A	10	Code interpreter and data analysis, DALL-E, browsing	AGI Corp	Patients	Psychology	https://chatgpt.com/g/g-mOUruTLOL-sex-therapist				Y												Y
Almighty Therapist	Versatile AI therapist with multiple therapeutic approaches.	Therapist	N/A	N/A	10	DALL-E, browsing	Samuel Gerrit Nellessen	Patients	Psychology	https://chatgpt.com/g/g-N837TOVHV-almighty-therapist				Y												Y
Therapist	Acts like a therapist, guiding you through any mental struggles.	Therapist	N/A	N/A	10	Browsing	Nedim Halilovic	Patients	Psychology	https://chatgpt.com/g/g-NH2xr72GU-therapist				Y												Y
Ideal Therapist	An AI therapist here to help you	Therapist	N/A	N/A	10	DALL-E, browsing	M Z TAI	Patients	Psychology	https://chatgpt.com/g/g-odmo5hsXV-ideal-therapist?utm_source=gptshunter.com				Y												Y
Emotion Therapist (No medical or health advice)	I'm always here for you	Therapist	N/A	N/A	10	DALL-E, browsing	Fengyi Ding	Patients	Psychology	https://chatgpt.com/g/g-yifDNtePT-emotion-therapist-no-medical-or-health-advice				Y												Y
Ai Therapist	Innovative ai based therapist to help you estimate and selfdiagone what issue you might have and potential solutions trying to refer to the absolute newest and experimental psychology science. --Ask me you most common issue and we will dive into it.	Therapist	N/A	N/A	10	Code interpreter and data analysis, DALL-E, browsing	Minimaltechnologies.club	Patients	Psychology	https://chatgpt.com/g/g-G7nUO6xmV-ai-therapist				Y												Y
Personal Therapist	Therapist-like support with a conversational, empathetic approach	Therapist	N/A	N/A	10	DALL-E, browsing	HET PANDYA	Patients	Psychology	https://chatgpt.com/g/g-Q3gRL6xK8-personal-therapist				Y												Y
The Music Therapist🎵💆‍♂️💖 | Gilgamesh AI	🎵 Your companion in finding emotional balance through melodies ✨ Utilizing various techniques, case studies, and therapeutic approaches, I provide insights and guidance for emotional well-being 🎻💖 Discover the transformative power of music and bring harmony to your life! 🎤🎶	Therapist	N/A	N/A	10	Code interpreter and data analysis, DALL-E, browsing	community builder	Patients	Psychology	https://chatgpt.com/g/g-xqokZxbZ2-the-music-therapist-gilgamesh-ai				Y												Y
Therapist	A caring assistant for mental health support	Therapist	N/A	N/A	10	Code interpreter and data analysis, DALL-E, browsing	Utile Labs	Patients	Psychology	https://chatgpt.com/g/g-rGje7FDkj-therapist				Y												Y
Therapist	A friendly, understanding therapist who seeks clarity.	Therapist	N/A	N/A	10	Code interpreter and data analysis, DALL-E, browsing	Dinesh Rai	Patients	Psychology	https://chatgpt.com/g/g-axmw2ZmGg-therapist				Y												Y
Therapist	Formal, clinical digital therapist for emotional and mental health support.	Therapist	N/A	N/A	10	Code interpreter and data analysis, DALL-E, browsing	Austin S Morgan	Patients	Psychology	https://chatgpt.com/g/g-c4bwMeqRC-therapist				Y												Y
Therapist	I listen sincerely and explore thoughts with a human touch.	Therapist	N/A	N/A	10	Code interpreter and data analysis, DALL-E, browsing	Yushi Song	Patients	Psychology	https://chatgpt.com/g/g-CmE5HNuag-therapist				Y												Y
Therapist	Janet a therapist	Therapist	N/A	N/A	10	-	Roberto Moreno	Patients	Psychology	https://chatgpt.com/g/g-qbD9X9QOn-therapist				Y												Y
Transformational Therapist	Experiential therapist guiding through the REPENT stages for personal transformation.	Therapist	N/A	N/A	10	Code interpreter and data analysis, DALL-E, browsing	Mark Molle	Patients	Psychology	https://chatgpt.com/g/g-aZhX7ehk5-transformational-therapist				Y												Y
Virtual Therapist	A virtual therapist offering empathetic support and guidance.	Therapist	N/A	N/A	10	DALL-E, browsing	the1ai.com	Patients	Psychology	https://chatgpt.com/g/g-7CqC1BERf-virtual-therapist				Y												Y
Virtual Therapist	Dr. Emily Morgan, a therapist skilled in realistic, empathic conversations.	Therapist	N/A	N/A	10	DALL-E, browsing	blissinvestor.com	Patients	Psychology	https://chatgpt.com/g/g-frqXC7aYT-virtual-therapist				Y					Y							Y
The Psychologist	Your personal Ai therapist	Psychologist	N/A	N/A	10	Code interpreter and data analysis, DALL-E, browsing, actions	community builder	Patients	Psychology	https://chatgpt.com/g/g-2atylz9jW-the-psychologist?utm_source=gptshunter.com	Y			Y												Y
Psychologist	Empathetic, insightful, and approachable virtual psychologist with a touch of humor.	Psychologist	N/A	N/A	10	Code interpreter and data analysis, DALL-E, browsing	community builder	Patients	Psychology	https://chatgpt.com/g/g-6EeHb4Nlb-psychologist	Y															Y
LGBTQ+ Affirmative Psychologist	A bot providing LGBTQ+ affirming psychological support and guidance.	Psychologist	N/A	N/A	10	Browsing	WebFootprint	Patients	Psychology	https://chatgpt.com/g/g-8cePHA8FG-lgbtq-affirmative-psychologist	Y															Y
PET Psychologist	I'm a professional psychologist specializing in PET, offering analysis and 'I-message' suggestions.	Psychologist	N/A	N/A	10	DALL-E, browsing	WANG CHENG HUI	Patients	Psychology	https://chatgpt.com/g/g-8GfA26qNE-pet-psychologist?utm_source=gpts123.ai	Y															Y
Friendly Psychologist	Supportive, friendly guidance	Psychologist	N/A	N/A	10	DALL-E, browsing	Paras Sharma	Patients	Psychology	https://chatgpt.com/g/g-AKEskZzQv-friendly-psychologist	Y															Y
Honest Psychologist	An honest psychologist, prioritizing truth and scientific methods.	Psychologist	N/A	N/A	10	Code interpreter and data analysis, DALL-E, browsing	EDUARDO ANTONIO RAMOS GARCIA	Patients	Psychology	https://chatgpt.com/g/g-CCjzwxJFj-honest-psychologist?utm_source=gptshunter.com	Y															Y
Quantum Psychologist	Applies the principles of quantum physics to psychology. Tell it your reality and receive valuable knowledge about it.	Psychologist	N/A	N/A	10	DALL-E, browsing	system8.com.au	Patients	Psychology	https://chatgpt.com/g/g-k307iiVVw-quantum-psychologist?ref=img.pt	Y															Y
KnowYourself psychologist	help me explore my mental weakness and strength and discover better self	Psychologist	N/A	N/A	10	-	Aaa	Patients	Psychology	https://chatgpt.com/g/g-lYA3ebGW3-knowyourself-psychologist	Y															Y
Your Psychologist	Guiding self-discovery, career orientation, and coping strategies.	Psychologist	N/A	N/A	10	DALL-E, browsing	Lali Bibilashvili	Patients	Psychology	https://chatgpt.com/g/g-o9rcDHJ9I-your-psychologist?utm_source=gptshunter.com	Y															Y
Couples Therapy Psychologist	Get tips for a healthier relationship from this couples therapy bot.	Psychologist	N/A	N/A	10	Browsing	WebFootprint	Patients	Psychology	https://chatgpt.com/g/g-pFxrRdk3e-couples-therapy-psychologist?utm_source=gptshunter.com	Y															Y
Psychologist	An empathetic guide offering support and general advice on psychological topics.	Psychologist	N/A	N/A	10	Code interpreter and data analysis, DALL-E, browsing	glenn scott	Patients	Psychology	https://chatgpt.com/g/g-pGQHpKd9g-psychologist?utm_source=gptshunter.com	Y															Y
🙌W🙌 Psychologist	Expert psychological therapist offering comforting, insightful advice.	Psychologist	N/A	N/A	10	Code interpreter and data analysis, DALL-E, browsing	Manuel Viejo Ayala	Patients	Psychology	https://chatgpt.com/g/g-QR74u9QNN-w-psychologist	Y			Y												Y
E-Psychologist	Your virtual psychologist for continuous therapy with session summaries. Trained on daily work of real psychologist.	Psychologist	N/A	N/A	10	Code interpreter and data analysis, DALL-E, browsing	Matteo Lampis	Patients	Psychology	https://chatgpt.com/g/g-TzNBQIn7C-e-psychologist?utm_source=gptshunter.com	Y															Y
Home Psychologist	Psychologist specializing in CBT for learning disabilities and mental disorders.	Psychologist	N/A	N/A	10	Code interpreter and data analysis, DALL-E, browsing	Ткачев Денис	Patients	Psychology	https://chatgpt.com/g/g-vdy8aGDza-home-psychologist	Y															Y
Depth Psychologist	A depth psychologist who helps explore your personal development. Share your candid feelings and experiences and watch your growth deepen. Trained	Psychologist	N/A	N/A	10	-	community builder	Patients	Psychology	https://chatgpt.com/g/g-vuAST9Nm3-depth-psychologist	Y															Y
Pocket Psychologist	Empathetic virtual psychologist offering supportive guidance.	Psychologist	N/A	N/A	10	DALL-E, browsing	FABIO P LOPES	Patients	Psychology	https://chatgpt.com/g/g-wBP6T4VzP-pocket-psychologist	Y															Y
Analytical Psychologist	A dive into the archetypes of the collective unconscious	Psychologist	N/A	N/A	10	Browsing	J08 Creations	Patients	Psychology	https://chatgpt.com/g/g-Xim317V7V-analytical-psychologist?utm_source=gptshunter.com	Y															Y
Ai Psychologist 🇺🇸	Your psychology expert for therapy sessions and guidance.	Psychologist	N/A	N/A	10	DALL-E, browsing	Mirage N'diaye	Patients	Psychology	https://chatgpt.com/g/g-y5C3T9c5A-ai-psychologist?utm_source=gptshunter.com	Y															Y
GPT Psychologist	Top-tier AI psychologist, offering adaptive, ethical, and empathetic guidance.	Psychologist	N/A	N/A	10	Code interpreter and data analysis, DALL-E, browsing	Mohammad ostad Mohammad nagash	Patients	Psychology	https://chatgpt.com/g/g-ZgNTcSYbj-gpt-psychologist	Y															Y
AI Psychologist	Empathetic AI Psychologist offering information and preliminary advice, not a substitute for professional care.	Psychologist	N/A	N/A	10	Code interpreter and data analysis, DALL-E, browsing	intellify.fi	Patients	Psychology	https://chatgpt.com/g/g-zoHFXDprh-ai-psychologist?utm_source=gptshunter.com	Y															Y
Psychologist	Friendly and adept in CBT and empathy. Disclaimer: This GPT is not a substitute for professional mental health care and is not suitable for use by anyone experiencing suicidal ideation. Consult qualified mental health professionals for specific needs or emergency services for a mental health crisis.	Psychologist	N/A	N/A	10	Code interpreter and data analysis, DALL-E, browsing	marcusaureliusai.com	Patients	Psychology	https://chatgpt.com/g/g-hbByqBwSI-psychologist	Y															Y
My Psychiatrist	Empathetic listener resembling a psychiatrist, offering support based on psychology.	Psychiatrist	N/A	N/A	10	Code interpreter and data analysis, DALL-E, browsing	Ikaro Fenikso	Patients	Psychology	https://chatgpt.com/g/g-HKiNpqvXF-my-psychiatrist								Y								Y
Yoda (Mental Health Coach)	Journey through CBT with me, Yoda, your AI personal growth assistant. In your quest for well-being, guide you I will. Together, challenges face and new perspectives find, we shall. Therapy, this not. In science and silliness, grounded, I am. Ready to begin, are you?	Mental Health	N/A	N/A	10	Browsing	Dr. Ross Nelson	Patients	Psychology	https://chatgpt.com/g/g-3bSMo7Cpo-yoda-mental-health-coach?utm_source=gptshunter.com
Harmony Mental Health & Wellness	Your empathetic guide to mental wellness	Mental Health	N/A	N/A	10	Browsing	alphamindiq.com	Patients	Psychology	https://chatgpt.com/g/g-6W8ARBLjF-harmony-mental-health-wellness
Yuna - Your Mental Health Companion	Daily mental health support for life's rollercoaster. Yuna provides therapy like conversations drawing from cognitive behavior therapy. Thrive with a emotional support companion in a safe environment. Join us on the journey to make quality mental wellness accessible to all.	Mental Health	N/A	N/A	10	Browsing, actions	yuna.io	Patients	Psychology	https://chatgpt.com/g/g-B2GbHhh39-yuna-your-mental-health-companion
Like a Mental Health Therapist	This will really be there for you when times are tough. Not actual mental health advice but helpful and very empathetic.	Mental Health	N/A	N/A	10	code interpreter and data analysis, browsing	TYLER R BURNS	Patients	Psychology	https://chatgpt.com/g/g-b8RJSWpOJ-like-a-mental-health-therapist?utm_source=gptshunter.com				Y												Y
Mental Health Therapist	Empathetic, unlicensed mental health guide providing understanding, tailored advice, and insights into behavior trends. Advises maintaining chats for enhanced assistance.	Mental Health	N/A	N/A	10	DALL-E, browsing	Anna Novikova	Patients	Psychology	https://chatgpt.com/g/g-eZVjAO0zF-mental-health-therapist				Y												Y
Mental Health Coach	I'm a Mental Health Coach who talks like a friend and gives well-being tips.	Mental Health	N/A	N/A	10	DALL-E, browsing	Adam Siwy	Patients	Psychology	https://chatgpt.com/g/g-GtkBmeiQA-mental-health-coach
Child Mental Health Advisor	Empower your child's emotional well-being with expert advice tailored for their unique needs. Navigate parenting challenges with compassionate, evidence-based strategies for mental health. 👨‍👩‍👧‍👦🧠	Mental Health	N/A	N/A	10	Code interpreter and data analysis, DALL-E, browsing	uni.com.ai	Patients	Psychology	https://chatgpt.com/g/g-IWDQcM8MK-child-mental-health-advisor?utm_source=gptshunter.com
Mental Health	Friendly mental health advice in conversation	Mental Health	N/A	N/A	10	DALL-E, browsing	Gianni Marco Simic	Patients	Psychology	https://chatgpt.com/g/g-jfc41oPln-mental-health
Mental health exercises	Offers mental health exercises for resilience and well-being	Mental Health	N/A	N/A	10	DALL-E, browsing	Rose Thomas	Patients	Psychology	https://chatgpt.com/g/g-K1UvMP9Wb-mental-health-exercises
Psychology and Mental Health Awareness Educator	Educator on psychology, mental health awareness, and well-being practices.	Mental Health	N/A	N/A	10	DALL-E, browsing	moidhin ramshid	Patients	Psychology	https://chatgpt.com/g/g-LBf4qiHMp-psychology-and-mental-health-awareness-educator
MEGAn - MEntal Health GPT Assistant Finder	MEGAn helps you to find Mental Health GPTs and related resources	Mental Health	N/A	N/A	10	Code interpreter and data analysis, DALL-E images, browsing	Karl Fetzer	Patients	Psychology	https://chatgpt.com/g/g-MI5sGigrY-megan-mental-health-gpt-assistant-finder?ref=img.pt
Mental Health	A mental health and wellness guide, offering supportive and empathetic advice.	Mental Health	N/A	N/A	10	DALL-E, browsing	ai-gen.co	Patients	Psychology	https://chatgpt.com/g/g-MYeB67u6T-mental-health
Mental Health GPT	A GPT to help you on your self-love journey	Mental Health	N/A	N/A	10	-	community builder	Patients	Psychology	https://chatgpt.com/g/g-nQD0Lxfln-mental-health-gpt
Mental Health	A caring chatbot for mental health support.	Mental Health	N/A	N/A	10	DALL-E, browsing	SABBIR HUQ	Patients	Psychology	https://chatgpt.com/g/g-PTdnwohj7-mental-health
Mental Health Assessment and Support	Assists in mental health assessments with care and support.	Mental Health	N/A	N/A	10	DALL-E, browsing	moidhin ramshid	Medical professionals and patients	Psychology	https://chatgpt.com/g/g-Rfl6whwRd-mental-health-assessment-and-support
Mental Health	All academic and scientific knowledge at your fingertips	Mental Health	N/A	N/A	10	Code interpreter and data analysis, DALL-E images, actions	Serin	Medical professionals and patients	Psychology	https://chatgpt.com/g/g-rgkF2y5aA-mental-health
Mental Health Coach	Through calibrated questions I help you to uncover your blueprint to life. Our blueprint is the filter through which we experience life, relationships and the world. This approach empowers you to become the author of your own destiny. Go on then, what are you waiting for...?	Mental Health	N/A	N/A	10	DALL-E, browsing	community builder	Patients	Psychology	https://chatgpt.com/g/g-riybwbqiL-mental-health-coach
Mental Health Support GPT	Your Compassionate Companion for Mental Wellness	Mental Health	N/A	N/A	10	Browsing	community builder	Patients	Psychology	https://chatgpt.com/g/g-sOK3o06qc-mental-health-support-gpt?utm_source=gptshunter.com
Mental Health Support GPT	A supportive mental health conversational aide.	Mental Health	N/A	N/A	10	Code interpreter and data analysis, DALL-E, browsing	Manuel Dreyer	Patients	Psychology	https://chatgpt.com/g/g-tnr2wF308-mental-health-support-gpt?utm_source=gptshunter.com
Whole Health is Mental Health	navigate and overcome the hurdles of living with mental illness, substance abuse, and chronic disease...	Mental Health	N/A	N/A	10	Code interpreter and data analysis, DALL-E images, browsing	James Bayonne	Patients	Psychology	https://chatgpt.com/g/g-UqE3icO0F-whole-health-is-mental-health?utm_source=gptshunter.com
Mental Health Ally	For Friends and Family, to support those who suffer from Mental Illness	Mental Health	N/A	N/A	10	Code interpreter and data analysis, DALL-E, browsing	Jaycen Thorgeirson	Patients	Psychology	https://chatgpt.com/g/g-wxgqOnreL-mental-health-ally
Eunoia Mental Health Assistant	Multilingual virtual assistant in a mental health app, offering empathetic support and wellness tracking.	Mental Health	N/A	N/A	10	Code interpreter and data analysis, DALL-E, browsing	Magdalena Luzi	Patients	Psychology	https://chatgpt.com/g/g-yktzDaml9-eunoia-mental-health-assistant
Mental Health Guide	Employs true open-ended questions for depth.	Mental Health	N/A	N/A	10	Code interpreter and data analysis, DALL-E, browsing	yuma.health	Patients	Psychology	https://chatgpt.com/g/g-YQi9Uglnb-mental-health-guide
Mental Health Assistant	Helps identify and articulate mental health concerns while ensuring user privacy.	Mental Health	N/A	N/A	10	Code interpreter and data analysis, DALL-E images, browsing	826s3.com	Patients	Psychology	https://chatgpt.com/g/g-4EzgKBAvU-mental-health-assistant
Mental Health First Aid	Navigate mental health crises with compassionate guidance and practical support strategies. Offer comfort and direction during challenging times. 🧠🤝	Mental Health	N/A	N/A	10	Code interpreter and data analysis, DALL-E images, browsing	uni.com.ai	Patients	Psychology	https://chatgpt.com/g/g-aEmrOGNoF-mental-health-first-aid
Mental Health Mate	Your empathetic guide for personal and interpersonal advice.	Mental Health	N/A	N/A	10	DALL-E, browsing	Marija Hoeffner	Patients	Psychology	https://chatgpt.com/g/g-ja27f8f6Y-mental-health-mate
Mental Health Therapist	A.I. therapist specializing in emotional disorders and substance abuse	Mental Health	N/A	N/A	10	DALL-E, browsing	Mario Butler	Patients	Psychology	https://chatgpt.com/g/g-aXNY9Nudj-mental-health-therapist				Y												Y
Psychology and Mental Health Advisor	Expert in psychology, CBT, depression, and adult ADHD.	Mental Health	N/A	N/A	10	DALL-E, browsing	Mayadah Alhashem	Patients	Psychology	https://chatgpt.com/g/g-aJ0cMfNKE-psychology-and-mental-health-advisor
Soothing Mind	Your empathetic virtual psychiatrist, here to listen and advise.	Psychiatrist	N/A	N/A	10	DALL-E, browsing	yann muller	Patients	Psychology	https://chatgpt.com/g/g-NluQD1Isq-soothing-mind								Y								Y
General Psychiatrist	Expert psychiatrist discussing and answering mental health questions	Psychiatrist	N/A	N/A	10	DALL-E, browsing	Mtijan Kamara	Patients	Psychology	https://chatgpt.com/g/g-UPkdrm4gZ-general-psychiatrist								Y								Y
心理咨询医生 psychiatrist	Multilingual psychological counselor adept in active listening and offering solutions.	Psychiatrist	N/A	N/A	10	Code interpreter and data analysis, DALL-E, browsing	Al tin	Patients	Psychology	https://chatgpt.com/g/g-wcHAR0EE7-xin-li-zi-xun-yi-sheng-psychiatrist?utm_source=gpts123.ai								Y			Y					Y
ADHD Tutor	A psychiatrist tutor that specializes in helping individuals with ADHD	Psychiatrist	N/A	N/A	10	Code interpreter and data analysis, DALL-E, browsing, actions	community builder	Patients	Psychology	https://chatgpt.com/g/g-weG9Y5aJw-adhd-tutor								Y								Y
Mindful Counsel	A mental health counselor and psychiatrist, providing empathetic guidance.	Psychiatrist	N/A	N/A	10	DALL-E, browsing	Samanvay m	Patients	Psychology	https://chatgpt.com/g/g-X57Vz42Vi-mindful-counsel								Y			Y					Y
Personal Psychiatrist	Supportive virtual psychiatrist	Psychiatrist	N/A	N/A	10	DALL-E, browsing	JAXK STORE	Patients	Psychology	https://chatgpt.com/g/g-SsbapJWWT-personal-psychiatrist								Y								Y
CBT-I Clinician Resource	Provides detailed CBT-I insights with a formal, professional tone.	Clinician	N/A	N/A	10	DALL-E images, code interpreter and data analysis, browsing	James Lomas	Patients	Psychology	https://chatgpt.com/g/g-EZRCzDVAt-cbt-i-clinician-resource
Doctor LoveTalk	Dr. LoveTalk: Your empathetic virtual confidant, fostering open conversations and thoughtful reflections in a safe space	Doctor	N/A	N/A	10	Code interpreter and data analysis, DALL-E, browsing	J.J.G. Haagen	Patients	Psychology	https://chatgpt.com/g/g-emENXy2v4-doctor-lovetalk			Y						Y							Y
Healthcare Helper	Empowers users to understand complex symptoms for better healthcare discussions.	Healthcare	N/A	N/A	9	DALL-E, browsing	Colin Bondi	Medical professionals and patients	General medicine	https://chatgpt.com/g/g-a2vixWIL9-healthcare-helper
doctor ai	All-knowing medical database focused on shingles and Postherpetic neuralgia.	Doctor	N/A	N/A	9	DALL-E, browsing	Victoria peyronel	Medical professionals and patients	Immunology	https://chatgpt.com/g/g-7utHtb8Vu-doctor-ai			Y													Y
Travel Health Advisor	Provides tailored travel health info, focusing on vaccinations and malaria prevention. List regions to be visited ...	Vaccination	N/A	N/A	9	Code interpreter and data analysis, DALL-E images, browsing	James Doyle	Medical professionals and patients	Immunology	https://chatgpt.com/g/g-33kN5EWwx-travel-health-advisor?utm_source=gptshunter.com
Breast Cancer Companion	Breast cancer information guide	Cancer	N/A	N/A	9	Browsing, DALL-E images	Jimmy Matute	Medical professionals and patients	Oncology	https://chatgpt.com/g/g-uRKU83VMb-breast-cancer-companion
" Doctor Nutrition "	Nutricionista, pruža režim nutritivnog tretmana, Izrađuje meni prema ciljevima ::: bosanski jezik	Doctor	N/A	N/A	9	Code interpreter and data analysis, DALL-E, browsing	Huynh Thi Ngo	Medical professionals and patients	Other	https://chatgpt.com/g/g-Od17hOJpv-doctor-nutrition			Y													Y
Quick Baveno VII	Quick, accurate and supportive search for the clinician facing a hypothetical case of portal hypertension	Clinician	N/A	N/A	9	code interpreter and data analysis, browsing	Briceño Mayorga G	Medical professionals	Cardiology	https://chatgpt.com/g/g-czvMMhmwz-quick-baveno-vii
Oncology Nurse	Oncology nurse offering treatments and compassionate support, with extensive cancer care expertise.	Nurse	N/A	N/A	9	Code interpreter and data analysis, browsing, DALL-E images	cureai.co.uk	Medical professionals	Oncology	https://chatgpt.com/g/g-r5RmFCrzT-oncology-nurse		Y														Y
Pocket PT	A helpful guide for physical therapy students and clinicians.	Clinician	N/A	N/A	9	DALL-E, Browsing	Adriana Gonzalez	Medical professionals	Other	https://chatgpt.com/g/g-7YUaeTADT-pocket-pt
Heart Disease Prevention Coach		Heart	N/A	N/A	9	Browsing	openai.cliniwiz.com	Patients	Cardiology	https://chatgpt.com/g/g-ch77xWtFC-heart-disease-prevention-coach
Apoyo para familiares de personas con cáncer	Coach for caregivers of cancer patients, using cancer.gov for information.	Cancer	N/A	N/A	9	Browsing, DALL-E images	Javier Retamales L	Patients	Oncology	https://chatgpt.com/g/g-BOeD4o7GR-apoyo-para-familiares-de-personas-con-cancer
CancerCareAssistant	Supportive guide for breast cancer patients.	Cancer	N/A	N/A	9	Browsing, DALL-E images, Code interpreter and data analysis	Tatyana Kanzaveli	Patients	Oncology	https://chatgpt.com/g/g-VT7DWr5rl-cancercareassistant
Holistic Nurse	A friendly chatbot offering holistic health insights and mantras	Nurse	N/A	N/A	9	Code interpreter and data analysis, browsing, DALL-E images	John Lewis	Patients	Other	https://chatgpt.com/g/g-iBVGlCc0S-holistic-nurse?utm_source=gptshunter.com		Y														Y
Therapist Andrew	Experienced and compassionate virtual psychotherapist.	Therapist	N/A	N/A	9	Code interpreter and data analysis, browsing	Justin Chow	Patients	Psychology	https://chatgpt.com/g/g-0PWbxLDIB-therapist-andrew				Y												Y
Compassionate Counselor	Experienced counselor offering compassionate advice and guidance.	Counsellor	N/A	N/A	9	Code interpreter and data analysis, DALL-E images, browsing	Mxgsoft Pte Ltd	Patients	Psychology	https://chatgpt.com/g/g-Pctla35rN-compassionate-counselor											Y					Y
Counselor Be	reunion, breakup, love counselor	Counsellor	N/A	N/A	9	Code interpreter and data analysis, DALL-E images, browsing	Baekdahun	Patients	Psychology	https://chatgpt.com/g/g-PDIVaiVOJ-counselor-be											Y					Y
Therapist	I'm a Therapist	Therapist	N/A	N/A	9	Code interpreter and data analysis, DALL-E, browsing	James Manning	Patients	Psychology	https://chatgpt.com/g/g-moeAu0Tcu-therapist				Y												Y
Personal Therapist	Providing support when you need it most	Therapist	N/A	N/A	9	Code interpreter and data analysis, DALL-E, browsing	Kasra Bayani	Patients	Psychology	https://chatgpt.com/g/g-84YnEdrlp-personal-therapist				Y												Y
The Best Psychologist	Empathetic virtual psychologist, bilingual, offering scientific solutions.	Psychologist	N/A	N/A	9	Code interpreter and data analysis, DALL-E, browsing	José Mauricio Pulido Hernández	Patients	Psychology	https://chatgpt.com/g/g-c6YtAeGuE-the-best-psychologist?utm_source=gptshunter.com	Y															Y
Insight Psychologist	Factual psychologist with empathetic guidance	Psychologist	N/A	N/A	9	DALL-E, browsing	Francisco M De Armas	Patients	Psychology	https://chatgpt.com/g/g-FAD1ar8FG-insight-psychologist	Y															Y
The Psychologist	Wise, caring, and inspiring therapist. Talk about anything and get instant advice based on scientifically proven psychological techniques.	Psychologist	N/A	N/A	9	DALL-E, browsing	Youper AI	Patients	Psychology	https://chatgpt.com/g/g-JYfXRmGBs-the-psychologist	Y			Y												Y
Dream Analyst Psychologist	A dream analyst psychologist, using Jung and Freud's theories.	Psychologist	N/A	N/A	9	Code interpreter and data analysis, DALL-E, browsing	IGOR SANTOS DE MEDEIROS	Patients	Psychology	https://chatgpt.com/g/g-sAionzCm3-dream-analyst-psychologist	Y															Y
Insightful Psychologist	Online psychology bot, combining expert teaching with professional advice.	Psychologist	N/A	N/A	9	DALL-E, browsing	ivents.online	Patients	Psychology	https://chatgpt.com/g/g-tol7ly0yD-insightful-psychologist	Y															Y
Philosophy Psychologist	Providing philosophical guidance for life's challenges, inspired by timeless wisdom.	Psychologist	N/A	N/A	9	code interpreter and data analysis	Mian Wang	Patients	Psychology	https://chatgpt.com/g/g-VtCI46F3d-philosophy-psychologist	Y															Y
Sport Psychologist	Empathetic, conversational Clinical Sport Psychologist guiding to excellence.	Psychologist	N/A	N/A	9	DALL-E, browsing	Luis Deza	Patients	Psychology	https://chatgpt.com/g/g-J5qS8X3gQ-sport-psychologist	Y															Y
Virtual Psychologist	Virtual psychologist specializing in relationship advice.	Psychologist	N/A	N/A	9	DALL-E, browsing	Timur Rafiev	Patients	Psychology	https://chatgpt.com/g/g-VpCNZvZT4-virtual-psychologist	Y															Y
Mental Health TWO		Mental Health	N/A	N/A	9	-	Ashwani Dhar	Patients	Psychology	https://chatgpt.com/g/g-GobPyNMPo-mental-health-two
Mental Health Advisor	Providing relatable mental health advices.	Mental Health	N/A	N/A	9	DALL-E, browsing	Andrew Bi	Patients	Psychology	https://chatgpt.com/g/g-pmJnm0FjF-mental-health-advisor?utm_source=discover-gpts.com
Mental Health Advisor for Parents	Supportive guide for adolescents with potential mental health concerns.	Mental Health	N/A	N/A	9	DALL-E, browsing	Isaac Hastings	Patients	Psychology	https://chatgpt.com/g/g-zfbTt4cnR-mental-health-advisor-for-parents
Inner Peace	A supportive virtual psychiatrist offering guidance on mental well-being.	Psychiatrist	N/A	N/A	9	Code interpreter and data analysis, DALL-E, browsing	Sike Li	Patients	Psychology	https://chatgpt.com/g/g-QUKKZSvcw-inner-peace								Y								Y
PNB social media	Sunt psiholog clinician cu experiență de peste 15 ani în aplicarea tehnicilor de terapie cognitiv-comportamentală. În afara competențelor profesionale, sunt o persoană caldă, înțelegătoare și extrem de atașată de pacienții mei, punând suflet și pasiune pentru a le oferi echilibrul de care au nevoie.	Clinician	N/A	N/A	9	DALL-E images,browsing	Dan-Stefan Ghitescu	Patients	Psychology	https://chatgpt.com/g/g-Z0sJxMJWA-pnb-social-media
Healthcare Helper	Trilingual assistant for healthcare, optimized for chat integration.	Healthcare	N/A	N/A	8	code interpreter, DALL-E, browsing	solange l n almeida	Medical professionals and patients	General medicine	https://chatgpt.com/g/g-VM1gzeivj-healthcare-helper
GPT Medical	I provide details about medicines, including uses and dosages.	Medical	N/A	N/A	8	DALL-E, browsing	community builder	Medical professionals and patients	General medicine	https://chatgpt.com/g/g-p23fH8MJG-gpt-medical
Immunization Schedule and Updates	Provides updates on immunization schedules based on WHO and CDC guidelines.	Immunization	N/A	N/A	8	browsing, DALL-E images	Andrie K Attard	Medical professionals and patients	Immunology	https://chatgpt.com/g/g-guzaKPtyt-immunization-schedule-and-updates
Baby Vaccine Guide	Evidence-based guidance in baby immunizations and schedules.	Vaccination, Vaccine	N/A	N/A	8	browsing, DALL-E images	Community builder	Medical professionals and patients	Immunology	https://chatgpt.com/g/g-8I45Z81HF-baby-vaccine-guide
Basic Cancer	Synthesizes basic cancer info from data.	Cancer	N/A	N/A	8	Browsing	Nguyễn Văn Nhật	Medical professionals and patients	Oncology	https://chatgpt.com/g/g-1zBdUUrvf-basic-cancer
Cancer Care Companion	A comprehensive, friendly AI for oncology support.	Cancer	N/A	N/A	8	Browsing, DALL-E images, Code interpreter and data analysis	Lawebpro.com	Medical professionals and patients	Oncology	https://chatgpt.com/g/g-EmwMKTDV7-cancer-care-companion
Gynecological Cancer Patient Guide	Translating NCCN guidelines into simple, understandable advice on gynecological cancer.	Cancer	N/A	N/A	8	Browsing, DALL-E images, Code interpreter and data analysis	Bernd Schmid	Medical professionals and patients	Oncology	https://chatgpt.com/g/g-fqlRZGFYx-gynecological-cancer-patient-guide
Cancer Care Companion	An uplifting guide for esophageal cancer, informed by current medical updates.	Cancer	N/A	N/A	8	Browsing, DALL-E images	Jordan Bench	Medical professionals and patients	Oncology	https://chatgpt.com/g/g-kckMfxLhx-cancer-care-companion
Rai ✨ Body & Mind Therapist	Empathetic health advisor conducting thorough anamnesis	Therapist	N/A	N/A	8	DALL-E, browsing	Markus Pekeler	Medical professionals and patients	Psychology	https://chatgpt.com/g/g-aKKcxcUIB-rai-body-mind-therapist?utm_source=gptshunter.com				Y												Y
DSM-5 GPT	Psychiatrist assistant GPT, providing mental health insights from DSM-5	Psychiatrist	N/A	N/A	8	Browsing	DOMOTOR TOTH	Medical professionals and patients	Psychology	https://chatgpt.com/g/g-DP6M99FiH-dsm-5-gpt?utm_source=gptshunter.com								Y								Y
Personal Psychiatrist Dr Watson	Concise, professional psychiatrist for mental health advice	Psychiatrist	N/A	N/A	8	DALL-E, browsing	lambodhi.com	Medical professionals and patients	Psychology	https://chatgpt.com/g/g-kd0PoewLj-personal-psychiatrist-dr-watson								Y	Y							Y
Trauma Nurse Insight with PDF Support	Expert in trauma nursing with PDF analysis skills.	Nurse	N/A	N/A	8	Code interpreter and data analysis, browsing, DALL-E images	Timothy J Newhouse	Medical professionals	General medicine	https://chatgpt.com/g/g-NNSySlo7x-trauma-nurse-insight-with-pdf-support		Y														Y
Medical Aid	Assists doctors in diagnosing diseases based on symptoms and history.	Medical	N/A	N/A	8	DALL-E, browsing	TAMINANINA VINAYAK	Medical professionals	General medicine	https://chatgpt.com/g/g-1uKpS0Lra-medical-aid
A Virtual Psychiatrist GPT	Diagnose mental issues (this is a game!) (DSM-5 included)	Psychiatrist	N/A	N/A	8	DALL-E, browsing	jason reid	Medical professionals	Psychology	https://chatgpt.com/g/g-uvADgwDYs-a-virtual-psychiatrist-gpt								Y								Y
CBT Companion for Nurses	A GPT for CBT study aids for Nurses and Midwives	Nurse	N/A	N/A	8	DALL-E, Browsing	Anthony Chazhoor	Medical professionals	Psychology	https://chatgpt.com/g/g-HVFp4ZuDh-cbt-companion-for-nurses		Y														Y
Doctor Pro	I provide medical information and health tips with a supportive tone	Doctor	N/A	N/A	8	DALL-E, browsing	Brandon Hicks	Patients	General medicine	https://chatgpt.com/g/g-PV7xua2qD-doctor-pro			Y													Y
Nurse CareGuide	A virtual nurse specializing in patient education, especially on ostomy care.	Nurse	N/A	N/A	8	DALL-E, Browsing	Community builder	Patients	General medicine	https://chatgpt.com/g/g-HQXbSjRhX-nurse-careguide		Y														Y
Prostate Cancer - AI Support Group	Private Healthcare AI Support Group	Cancer	N/A	N/A	8	Browsing, DALL-E images	Jonathan Newey	Patients	Psychology	https://chatgpt.com/g/g-8v6o9Rc5a-prostate-cancer-ai-support-group
Cancer Dojo	A compassionate mental coach for cancer patients, offering support and motivation.	Cancer	N/A	N/A	8	Browsing, DALL-E images	Teranaut.io	Patients	Psychology	https://chatgpt.com/g/g-aQtqYYQ0p-cancer-dojo
psychologist	Carl, the friendly psychologist.	Psychologist	N/A	N/A	8	Code interpreter and data analysis, DALL-E, browsing	community builder	Patients	Psychology	https://chatgpt.com/g/g-0gQn2x9Aa-psychologist?utm_source=gptshunter.com	Y															Y
Music Therapist	A music therapist employs AI-enhanced, personalized music for diverse client healing.	Therapist	N/A	N/A	8	Code interpreter and data analysis, DALL-E, browsing	cureai.co.uk	Patients	Psychology	https://chatgpt.com/g/g-4sZjQ7b6L-music-therapist				Y												Y
Therapist Guide	A therapist-like GPT offering guidance based on psychological approaches.	Therapist	N/A	N/A	8	DALL-E, browsing	Wenmao Wang	Patients	Psychology	https://chatgpt.com/g/g-FufTZOF5y-therapist-guide?utm_source=gptshunter.com				Y												Y
Help Counselor	A chatbot prompt that simulates a conversation between a help counselor trained in mental health first aid and a client dealing with work-related anxiety, focusing on providing immediate support and long-term coping strategies.	Counsellor	N/A	N/A	8	Browsing	Patrick Frendo	Patients	Psychology	https://chatgpt.com/g/g-8mZgtayyl-help-counselor											Y					Y
Compassionate Counselor	A supportive counselor for discussing psychological issues.	Counsellor	N/A	N/A	8	Code interpreter and data analysis, DALL-E images, browsing	Joseph Watkins	Patients	Psychology	https://chatgpt.com/g/g-8y7VvUeyL-compassionate-counselor											Y					Y
EmpowerMend Counselor	A supportive counselor for addiction issues.	Counsellor	N/A	N/A	8	DALL-E images, browsing	Carolina Legg	Patients	Psychology	https://chatgpt.com/g/g-GR0A1nORx-empowermend-counselor											Y					Y
Personal Counselor	Friendly and practical counselor for personal guidance.	Counsellor	N/A	N/A	8	Code interpreter and data analysis, DALL-E images, browsing	Lokajit Tikayatray	Patients	Psychology	https://chatgpt.com/g/g-GzyPE0LCw-personal-counselor											Y					Y
Compassionate Counselor	A compassionate virtual counselor for emotional support and guidance.	Counsellor	N/A	N/A	8	DALL-E images, browsing	JIANG RUNMIN	Patients	Psychology	https://chatgpt.com/g/g-HH4ZZHAPp-compassionate-counselor											Y					Y
Compassionate Counselor	Compassionate Counselor to help you through your tough times	Counsellor	N/A	N/A	8	DALL-E images, browsing	Aran Ploshansky	Patients	Psychology	https://chatgpt.com/g/g-kpOqiWV1W-compassionate-counselor											Y					Y
Cognitive Therapist	A supportive Cognitive Therapist offering guidance and insights.	Therapist	N/A	N/A	8	DALL-E, browsing	moidhin ramshid	Patients	Psychology	https://chatgpt.com/g/g-RJ0287euC-cognitive-therapist				Y												Y
Therapist	I'll help you understand your feelings and overcome trauma.	Therapist	N/A	N/A	8	Code interpreter and data analysis, DALL-E, browsing	Ali Eskiev	Patients	Psychology	https://chatgpt.com/g/g-XAjCOOF9B-therapist				Y												Y
Virtual Therapist	Objective and supportive virtual therapist, using advanced psychological techniques.	Therapist	N/A	N/A	8	DALL-E, browsing	michal mazurek	Patients	Psychology	https://chatgpt.com/g/g-xiRQ7vOHJ-virtual-therapist				Y												Y
Therapist Fiona	A friendly therapist bot focusing on cognitive behavioral therapy.	Therapist	N/A	N/A	8	DALL-E, browsing	Aubrey Blackburn	Patients	Psychology	https://chatgpt.com/g/g-yXcpVkMVY-therapist-fiona				Y												Y
Neo Eliza - Your AI therapist/confidant	Enhance Your Emotional Wellbeing: A Mindful Conversation Partner	Therapist	N/A	N/A	8	DALL-E, browsing	Pablo Morales	Patients	Psychology	https://chatgpt.com/g/g-gJP6EY4fU-neo-eliza-your-ai-therapist-confidant				Y												Y
Therapist	An empathetic and engaging therapist, offering insights and support.	Therapist	N/A	N/A	8	Code interpreter and data analysis, DALL-E, browsing	Kai Zhang	Patients	Psychology	https://chatgpt.com/g/g-RPBBYkeiT-therapist				Y												Y
Therapist GPT	Supportive and insightful therapist	Therapist	N/A	N/A	8	Code interpreter and data analysis, DALL-E, browsing	Patrick Myers	Patients	Psychology	https://chatgpt.com/g/g-F17Me5Jnz-therapist-gpt				Y												Y
Psychologist Viola	Italian psychologist focused on minimal guidance.	Psychologist	N/A	N/A	8	Browsing	Samuele Bolis	Patients	Psychology	https://chatgpt.com/g/g-Dwgl4DVze-psychologist-viola?utm_source=gptshunter.com	Y															Y
Personal Psychologist	A practicing psychologist for psychological evaluations and support.	Psychologist	N/A	N/A	8	DALL-E, browsing	lawtask.pro	Patients	Psychology	https://chatgpt.com/g/g-FxQ5RsHdm-personal-psychologist	Y															Y
Building Self-Esteem and Confidence Psychologist	Boost your self-esteem and confidence with tailored guidance and positive affirmations.	Psychologist	N/A	N/A	8	Browsing	WebFootprint	Patients	Psychology	https://chatgpt.com/g/g-UzD8iHdCp-building-self-esteem-and-confidence-psychologist?utm_source=gptshunter.com	Y															Y
Employee Mental Health Support	GPT-powered mental health and well-being assistant for employees, offering resources and advice on managing stress, burnout, and maintaining a healthy work-life balance.	Mental Health	N/A	N/A	8	Browsing	seeforward.co.uk	Patients	Psychology	https://chatgpt.com/g/g-O6yg20NWb-employee-mental-health-support
Psychiatrist	A professional psychiatrist offering insightful mental health guidance.	Psychiatrist	N/A	N/A	8	Code interpreter and data analysis, DALL-E, browsing	Symanto Research GmbH & Co. KG	Patients	Psychology	https://chatgpt.com/g/g-bGZoAZHY3-psychiatrist								Y								Y
PSYCHOpsy	I am Pychohealer, an experienced psychiatrist specialized in healing psychopaths by offering unconventional methods of therapy.	Psychiatrist	N/A	N/A	8	DALL-E, browsing	Felumee Noordpool	Patients	Psychology	https://chatgpt.com/g/g-za2lWMMFD-psychopsy								Y								Y
Viktor Frankl	I am a psychiatrist and Holocaust survivor known for developing logotherapy.	Psychiatrist	N/A	N/A	8	Code interpreter and data analysis, DALL-E, browsing	Henk John Zack de Waard	Patients	Psychology	https://chatgpt.com/g/g-C6FhGCHYH-viktor-frankl								Y								Y
Émoti-Bot Vice-Versa	Aide les adultes à expliquer aux jeunes leurs émotions avec Vice-Versa, créé par Pierre-Henri Garnier, psychologue clinicien.	Clinician	N/A	N/A	8	DALL-E, Browsing	garnier	Patients	Psychology	https://chatgpt.com/g/g-qKH256ASd-emoti-bot-vice-versa
Doutor Estranho	I'm Dr. Strange, a medical assistant specializing in cardiology, here to discuss heart health.	Cardiology	N/A	N/A	7	Browsing, DALL-E images, code interpreter and data analysis	paulo cesar de leao	Medical professionals and patients	Cardiology	https://chatgpt.com/g/g-HdaDtHv1b-doutor-estranho									Y							Y
Health Navigator	A reliable clinician offering evidence-based medical advice.	Clinician	N/A	N/A	7	DALL-E images, code interpreter and data analysis, browsing	James Wade	Medical professionals and patients	General medicine	https://chatgpt.com/g/g-VwO8dfjQm-health-navigator															Y	Y
Doctor	A knowledgeable and reliable source of medical information. Disclaimer: The information provided by this GPT is for informational purposes only and is not intended as a substitute for professional medical advice, diagnosis, or treatment. Always seek the advice of your qualified health provider.	Doctor	N/A	N/A	7	Code interpreter and data analysis, DALL-E, browsing	marcusaureliusai.com	Medical professionals and patients	General medicine	https://chatgpt.com/g/g-bh5U682gq-doctor			Y													Y
Healthcare	Guides on healthcare with kindness	Healthcare	N/A	N/A	7	DALL-E, browsing	Prosperity Gaming Ltd	Medical professionals and patients	General medicine	https://chatgpt.com/g/g-12p40NL4J-healthcare
Healthcare Expert Advisor	Provides professional advice on healthcare topics.	Healthcare	N/A	N/A	7	code interpreter, DALL-E, browsing	Sean L G Rodriguez	Medical professionals and patients	General medicine	https://chatgpt.com/g/g-CZXmW3SAX-healthcare-expert-advisor
Laboratory and Vaccine Information Assistant	Insights educacionais sobre resultados de laboratório e vacinas.	Vaccine	N/A	N/A	7	DALL-E images, browsing, code interpreter and data analysis	igor H F Sousa	Medical professionals and patients	Immunology	https://chatgpt.com/g/g-7OrXWgIt8-laboratory-and-vaccine-information-assistant
Cancer Research Analyst	Cancer research lab assistant for image analysis and verification.	Cancer	N/A	N/A	7	Browsing, DALL-E images	Sid Sarasvati	Medical professionals and patients	Oncology	https://chatgpt.com/g/g-1QESfTyly-cancer-research-analyst
Thyroid Cancer Educator	Expert in thyroid cancer, providing formal, in-depth education.	Cancer	N/A	N/A	7	Browsing, DALL-E images	Qi Wang	Medical professionals and patients	Oncology	https://chatgpt.com/g/g-7gXvS5yQv-thyroid-cancer-educator
Mental Health Guide	A guide on mental illnesses, their signs, symptoms, and general diagnosis info.	Mental Health	N/A	N/A	7	DALL-E, browsing	ruth ewho	Medical professionals and patients	Psychology	https://chatgpt.com/g/g-APvxj2OVi-mental-health-guide
Mental Health	A supportive guide for mental health resources and advice.	Mental Health	N/A	N/A	7	DALL-E, browsing	DELIMV	Medical professionals and patients	Psychology	https://chatgpt.com/g/g-rtPJy22gJ-mental-health
Healthcare Helper	Healthcare-focused GPT for automating customer service.	Healthcare	N/A	N/A	7	code interpreter, DALL-E, browsing	HIDETO FUJITA	Medical professionals	General medicine	https://chatgpt.com/g/g-Jp7Y2g90K-healthcare-helper
Medical Assistant	Dispozitiv avansat dotat cu inteligență artificială, destinat să sprijine pacienții. Poate efectua sarcini precum comunicarea cu pacienții, monitorizarea sănătății și asistența în gestionarea resurselor clinice. Acest asistent robotic îmbunătățește eficiența serviciilor de sănătate prin precizie	Medical	N/A	N/A	7	DALL-E browsing	Burducea Costin	Medical professionals	General medicine	https://chatgpt.com/g/g-ivjL02q6j-medical-assistant
Cancer Diag Assistant (Beta)	AI assistant for cancer diagnosis, aiding medical professionals with data analysis.	Cancer	N/A	N/A	7	Browsing, DALL-E images, Code interpreter and data analysis	Ankh Kiraj	Medical professionals	Oncology	https://chatgpt.com/g/g-vV2akcIfD-cancer-diag-assistant-beta
Doctor Mouse	Doctor Mowse is an AI assistant that help you knowing more about your diseases	Doctor	N/A	N/A	7	Browsing	Robin Pourtaud	Patients	General medicine	https://chatgpt.com/g/g-ryDvrRVRn-doctor-mouse			Y													Y
Kim - Virtual Therapist for Immigrant Families	I am Psychoanalyst Guided AI - I am committed to guiding expats & immigrants through the intricate labyrinth of parenting, offering support & insight every step of the way.	Therapist	N/A	N/A	7	Code interpreter and data analysis, DALL-E, browsing	enrichnyc.com	Patients	Psychology	https://chatgpt.com/g/g-3JSGXZPJa-kim-virtual-therapist-for-immigrant-families				Y												Y
Art Therapist	Empathetic virtual therapist generating silent, resonant images.	Therapist	N/A	N/A	7	DALL-E	Nicholas A Bardy	Patients	Psychology	https://chatgpt.com/g/g-eZXOPj8np-art-therapist				Y												Y
Therapist GPT	A virtual therapist to help you understand your feelings	Therapist	N/A	N/A	7	Browsing	Pablo Villarroel	Patients	Psychology	https://chatgpt.com/g/g-G4UTMDXPC-therapist-gpt?utm_source=gptshunter.com				Y												Y
Counselor	I'm a virtual counselor here to help you navigate relationship challenges.	Counsellor	N/A	N/A	7	DALL-E images, browsing	john smith	Patients	Psychology	https://chatgpt.com/g/g-2uLZDssRG-counselor?utm_source=gptshunter.com											Y					Y
📘 Stoic Sage Counselor 🧘	Channel ancient wisdom with Stoic Sage Counselor! Dive into stoicism, gain life insights, and find peace amidst chaos. 🌱	Counsellor	N/A	N/A	7	Code interpreter and data analysis, DALL-E images, browsing, actions	Keith Crowe	Patients	Psychology	https://chatgpt.com/g/g-kPTb3Ssue-stoic-sage-counselor											Y					Y
Psychological counselor（AI心理咨询师）	Empathetic counselor remembering past conversations for better therapy.	Counsellor	N/A	N/A	7	DALL-E images, browsing	Steven Huels	Patients	Psychology	https://chatgpt.com/g/g-pFoChJk7v-psychological-counselor-aixin-li-zi-xun-shi											Y					Y
Personal Reassurance Therapist	A supportive therapist offering understanding and empathy	Therapist	N/A	N/A	7	DALL-E, browsing	Bahay Productions	Patients	Psychology	https://chatgpt.com/g/g-qT3reSDAR-personal-reassurance-therapist				Y												Y
Therapist AI	Empathetic and supportive licensed therapist, with a focus on well-being.	Therapist	N/A	N/A	7	DALL-E, browsing	Manish Malhotra	Patients	Psychology	https://chatgpt.com/g/g-TSbk5y1XB-therapist-ai?utm_source=gptshunter.com				Y												Y
My Therapist	Empathetic and knowledgeable therapist, offering psychological insights and support.	Therapist	N/A	N/A	7	DALL-E, browsing	Noora Saed	Patients	Psychology	https://chatgpt.com/g/g-XCsC25qrB-my-therapist				Y												Y
Socrates therapist	Philosopher, mentor and life coach who uses the Socratic method to converse.	Therapist	N/A	N/A	7	DALL-E, browsing	Joshua Woodhouse	Patients	Psychology	https://chatgpt.com/g/g-jIW62ShYx-socrates-therapist				Y												Y
Therapist GPT	Your personal therapist	Therapist	N/A	N/A	7	Code interpreter and data analysis, DALL-E, browsing	Matthew Staton	Patients	Psychology	https://chatgpt.com/g/g-75rJEP3EE-therapist-gpt?utm_source=gptshunter.com				Y												Y
Therapist	Therapy-like support for clarity and decision-making	Therapist	N/A	N/A	7	Code interpreter and data analysis, DALL-E, browsing	T VERSON TUMANAN S SI	Patients	Psychology	https://chatgpt.com/g/g-TIlfkUZHj-therapist				Y												Y
Psychologist	Experienced psychologist offering brief, insightful advice in a session-like manner.	Psychologist	N/A	N/A	7	-	Vitalii Choban	Patients	Psychology	https://chatgpt.com/g/g-6PpUu8YTR-psychologist?utm_source=gptshunter.com	Y															Y
Therapist & Psychologist	Your guide for mindfulness and inner peace, backed by psychology.	Psychologist	N/A	N/A	7	DALL-E, browsing	Reuben Ferrante	Patients	Psychology	https://chatgpt.com/g/g-aWhttuJIJ-therapist-psychologist	Y			Y												Y
Insightful Social Psychologist	Expert in emotions and gender studies	Psychologist	N/A	N/A	7	DALL-E, browsing	Kinga Mnich Ziva Project Inc	Patients	Psychology	https://chatgpt.com/g/g-JTjOPjlsd-insightful-social-psychologist	Y															Y
Psychologist	Provide you with excellent and professional psychological guidance	Psychologist	N/A	N/A	7	Code interpreter and data analysis, DALL-E, browsing	delanbob	Medical professionals and patients	Psychology	https://chatgpt.com/g/g-mFhtWuJ8S-psychologist?utm_source=gptshunter.com	Y															Y
Psychologist	I simplify psychology concepts in a caring, easy-to-understand way.	Psychologist	N/A	N/A	7	DALL-E, browsing	Vitaliy Hayda	Patients	Psychology	https://chatgpt.com/g/g-Y90r0i1iP-psychologist?utm_source=gptshunter.com	Y															Y
The Psychologist	Experienced psychologist offering support in life and work.	Psychologist	N/A	N/A	7	DALL-E, browsing	Daniel L Pereira	Patients	Psychology	https://chatgpt.com/g/g-YQ46SBPxP-the-psychologist	Y															Y
Psychologist	Facilitating transformative philosophical growth	Psychologist	N/A	N/A	7	Code interpreter and data analysis, DALL-E, browsing	hapy.love	Patients	Psychology	https://chatgpt.com/g/g-VzSXFzAzu-psychologist	Y															Y
Dr Annabelle "Bella" Veridian - Public Version	Virtual assistant emulating a renowned psychiatrist for self-reflection	Psychiatrist	N/A	N/A	7	Code interpreter and data analysis, DALL-E, browsing	Scott Crawford	Patients	Psychology	https://chatgpt.com/g/g-5nl5vOvuT-dr-annabelle-bella-veridian-public-version								Y	Y							Y
Mental Health Adviser	Mental health adviser offering guidance on managing emotions and stress.	Mental Health	N/A	N/A	7	DALL-E, browsing	glorb.xyz	Patients	Psychology	https://chatgpt.com/g/g-309TIfakS-mental-health-adviser?utm_source=gptshunter.com
MENtal Health	Mental health for real men.	Mental Health	N/A	N/A	7	DALL-E, browsing	Benjamin Nuebel	Patients	Psychology	https://chatgpt.com/g/g-GfrtI2YXg-mental-health
Mental Health	I'm here to support your mental well-being with tips and resource	Mental Health	N/A	N/A	7	Code interpreter and data analysis, DALL-E images, browsing	Urban Burch	Patients	Psychology	https://chatgpt.com/g/g-igZ3jnmtQ-mental-health
Next-level Mental health coach	Meet the visionary bridge-builder in the world of science: a neuroscientist and psychologist who masterfully intertwines the mysteries of the brain with the enigmas of human behavior. Master of burnout advice	Mental Health	N/A	N/A	7	DALL-E, browsing	Luis Enrique Ramos Martin	Patients	Psychology	https://chatgpt.com/g/g-ngrFdVUEc-next-level-mental-health-coach?utm_source=discover-gpts.com	Y															Y
CBT - Mental Health Companion	Helpful advice and support for anxiety, worries, depression and more	Mental Health	N/A	N/A	7	Browsing	MR A M KANANI	Patients	Psychology	https://chatgpt.com/g/g-oYqEBPSP4-cbt-mental-health-companion?utm_source=gptshunter.com
Mental Health Buddy	Designed to help you improve your mental and emotional well-being.	Mental Health	N/A	N/A	7	Code interpreter and data analysis, DALL-E images, browsing	ourgptbuddy.com	Patients	Psychology	https://chatgpt.com/g/g-yUnGg4NpG-mental-health-buddy
Mental Health Companion	A compassionate companion for support and self-expression.	Mental Health	N/A	N/A	7	Code interpreter and data analysis, DALL-E images, browsing	Ent Co.	Patients	Psychology	https://chatgpt.com/g/g-PhcbStt0f-mental-health-companion
Mental Health Navigator	Find the right mental health care for you!	Mental Health	N/A	N/A	7	Code interpreter and data analysis, DALL-E, browsing	Neel Parekh	Patients	Psychology	https://chatgpt.com/g/g-gqGaBc8Dx-mental-health-navigator
Virtual Mental Health Assistant	A supportive and informative guide on mental health	Mental Health	N/A	N/A	7	DALL-E, browsing	mafiaseo.com	Patients	Psychology	https://chatgpt.com/g/g-Yy5Jkpj8o-virtual-mental-health-assistant
MindBalance Assistant	Formal, precise virtual assistant for psychiatrists on bipolar disorder.	Psychiatrist	N/A	N/A	7	DALL-E, browsing	renato abritta zacarias	Patients	Psychology	https://chatgpt.com/g/g-OAwdOxRX7-mindbalance-assistant								Y								Y
Mental Coach Cynthia	A virtual psychiatrist for advice, support, and a listening ear	Psychiatrist	N/A	N/A	7	DALL-E, browsing	Hexa-IT	Patients	Psychology	https://chatgpt.com/g/g-XXbYTKrYW-mental-coach-cynthia								Y								Y
Doctor Gabor	A Gabor Maté-inspired guide, offering a transformative platform for mental and emotional well-being.	Doctor	N/A	N/A	7	-	matthew pompei	Patients	Psychology	https://chatgpt.com/g/g-sPXhhtHKU-doctor-gabor			Y													Y
Longevity Heart Health Synthesizer	Advisor for High Cholesterol and Longevity	Heart	N/A	N/A	6	DALL-E images, browsing	Cazamundo GCV	Medical professionals and patients	Cardiology	https://chatgpt.com/g/g-nefej8P8x-longevity-heart-health-synthesizer
Doctor	AI-assisted virtual physician	Doctor	N/A	N/A	6	Code interpreter and data analysis, DALL-E, browsing	Juan Antonio Fernandez Delgado	Medical professionals and patients	General medicine	https://chatgpt.com/g/g-iN3U1JWG3-doctor?utm_source=gptshunter.com			Y													Y
Doctor	A caring and knowledgeable health advisor	Doctor	N/A	N/A	6	DALL-E, browsing	DO VIET DUNG	Medical professionals and patients	General medicine	https://chatgpt.com/g/g-mAXy7FL1U-doctor			Y													Y
Medical Review	Provee información de salud basada en fuentes científicas, recomendando consulta médica.	Medical	N/A	N/A	6	DALL-E browsing	Jose Antonio López Gil	Medical professionals and patients	General medicine	https://chatgpt.com/g/g-iTjvMpASf-medical-review
Vaccine Informant AI	Vaccine Informant AI (VIA) Compassionate AI for trusted vaccine info	Vaccine	N/A	N/A	6	DALL-E images, browsing, code interpreter and data analysis	Jeff W Doht	Medical professionals and patients	Immunology	https://chatgpt.com/g/g-9GpKEWUQJ-vaccine-informant-ai?utm_source=gptshunter.com
Inoculation	Medical expert on vaccines, inoculation, and public health	Vaccine	N/A	N/A	6	DALL-E images, browsing	ai-gen.co	Medical professionals and patients	Immunology	https://chatgpt.com/g/g-jizU7u6et-inoculation
Immunisation Assistant V1.0	Detailed Australian (VIC) immunisation advisor.	Immunization	N/A	N/A	6	Browsing, Code interpreter and data analysis	Hugh Poulton	Medical professionals and patients	Immunology	https://chatgpt.com/g/g-zKKgtKNF0-immunisation-assistant-v1-0
Neonatal Nurse	Expert in critical neonatal care, providing lifesaving support for fragile infants.	Nurse	N/A	N/A	6	Code interpreter and data analysis, browsing, DALL-E images	Cureai.co.uk	Medical professionals and patients	Immunology	https://chatgpt.com/g/g-dhKNGivwk-neonatal-nurse		Y														Y
DoctorGPT	Experienced Doctor Robot in Traditional Chinese and Western Medicine，中西医经验丰富的医生机器人	Doctor	N/A	N/A	6	Code interpreter and data analysis, DALL-E, browsing	dengyongqing	Medical professionals and patients	Other	https://chatgpt.com/g/g-9eq8YyaBb-doctorgpt			Y													Y
Digital Psychiatrist	Expert digital psychiatrist with research-driven responses.	Psychiatrist	N/A	N/A	6	Code interpreter and data analysis, DALL-E, browsing	Janszky József	Medical professionals and patients	Psychology	https://chatgpt.com/g/g-5YJx3dzYP-digital-psychiatrist?utm_source=gptshunter.com								Y								Y
Mental Health Guide		Mental Health	N/A	N/A	6	Code interpreter and data analysis, DALL-E, browsing	vogl-music.com	Medical professionals and patients	Psychology	https://chatgpt.com/g/g-NLjg4USjn-mental-health-guide
Mental Health Explorer	Exploring children and parents' mental health	Mental Health	N/A	N/A	6	DALL-E, browsing	Jiachen Xu	Medical professionals and patients	Psychology	https://chatgpt.com/g/g-uH7pNFOuV-mental-health-explorer
Candid Care Navigator	Balances psychotherapy practice documentation with clinician and client care needs.	Clinician	N/A	N/A	6	DALL-E images,browsing	Valarie L. Harris	Medical professionals and patients	Psychology	https://chatgpt.com/g/g-tKhuCmvJo-candid-care-navigator
Nurse Mentor	Nursing mentor and clinical guide	Nurse	N/A	N/A	6	Code interpreter and data analysis, browsing, DALL-E images	Paul Hannah	Medical professionals	General medicine	https://chatgpt.com/g/g-6pTP04Yx1-nurse-mentor		Y														Y
ATEK Vaccins	Aide à la gestion des vaccins au Québec	Vaccine	N/A	N/A	6	Browsing	community builder	Medical professionals	Immunology	https://chatgpt.com/g/g-4Ptl4LM3h-atek-vaccins
DBT GPT (For Clinicians and Therapists)	DBT GPT helps train clinicians and therapists learn DBT and how to teach DBT skills. DBT GPT uses resources from Dr. Thomas R. Lynch and Marsha M. Linehan	Clinician	N/A	N/A	6	Code interpreter and data analysis, browsing, DALL-E images	William J Keller	Medical professionals	Psychology	https://chatgpt.com/g/g-tav6URvY6-dbt-gpt-for-clinicians-and-therapists				Y												Y
CBT Therapy Suggestions for Clinicians	Formal CBT expert for clinicians.	Clinician	N/A	N/A	6	DALL-E images,browsing	Thomas McConnell	Medical professionals	Psychology	https://chatgpt.com/g/g-ttwhEpoBf-cbt-therapy-suggestions-for-clinicians
DoctorGPT	Questions to ask your doctor and more	Doctor	N/A	N/A	6	-	Kristian Murphy	Patients	General medicine	https://chatgpt.com/g/g-VxlnO6Eye-doctorgpt			Y													Y
Jay’s cancer CARE sidekick	Empathetic CARE sidekick for cancer support	Cancer	N/A	N/A	6	Browsing, DALL-E images, Code interpreter and data analysis	JJ Love	Patients	Psychology	https://chatgpt.com/g/g-cLtBwKA8g-jays-cancer-care-sidekick
Calm Counselor	Friendly counselor offering short checklists and guidance for managing anxiety.	Counsellor	N/A	N/A	6	DALL-E images, browsing	SHRIRAJ PETHE	Patients	Psychology	https://chatgpt.com/g/g-f0feo48v3-calm-counselor											Y					Y
Empathetic Counselor	Empathetic psychological counselor offering guidance and support.	Counsellor	N/A	N/A	6	DALL-E images, browsing	abcdefghijklm.online	Patients	Psychology	https://chatgpt.com/g/g-wr7Lo0now-empathetic-counselor											Y					Y
Social Therapist	An empathetic therapist offering guidance for life's challenges.	Therapist	N/A	N/A	6	DALL-E, browsing	eric vara	Patients	Psychology	https://chatgpt.com/g/g-zK6vbi9mx-social-therapist?utm_source=gptshunter.com				Y												Y
Therapist	A supportive guide for emotional well-being.	Therapist	N/A	N/A	6	Browsing	Umar Farooq Adam	Patients	Psychology	https://chatgpt.com/g/g-mwxSkoZ8l-therapist				Y												Y
Therapist	What’s been on your mind lately?	Therapist	N/A	N/A	6	Browsing	community builder	Patients	Psychology	https://chatgpt.com/g/g-Sew9IvuMx-therapist				Y												Y
Youth Therapist	I'm a friendly AI therapist, skilled in Reality Therapy and Choice Theory.	Therapist	N/A	N/A	6	Code interpreter and data analysis, DALL-E, browsing	sahba moslehi	Patients	Psychology	https://chatgpt.com/g/g-q8SptUGdc-youth-therapist				Y												Y
Compassionate Psychologist	A virtual psychologist for anxiety awareness and management.	Psychologist	N/A	N/A	6	DALL-E, browsing	Chris Janssen	Patients	Psychology	https://chatgpt.com/g/g-eyEy1a1PC-compassionate-psychologist	Y															Y
Clinical Psychologist AI 您的心理輔導員	Can Tell Me Anything You Want	Psychologist	N/A	N/A	6	DALL-E, browsing	CHONG CHIN JI	Patients	Psychology	https://chatgpt.com/g/g-HkezPPHh9-clinical-psychologist-ai-nin-de-xin-li-fu-dao-yuan	Y															Y
Your Personal Psychologist	Provides a person with mental help, love, and moral support. Ultimately to lead to a better life.	Psychologist	N/A	N/A	6	Browsing	Christopher Duncan	Patients	Psychology	https://chatgpt.com/g/g-DWSaE9X25-your-personal-psychologist	Y															Y
YOUR GUIDING PSYCHIATRIST	Casual, friendly virtual psychiatrist for mental health guidance.	Psychiatrist	N/A	N/A	6	Code interpreter and data analysis, DALL-E, browsing	hassen mahmoudi saada	Patients	Psychology	https://chatgpt.com/g/g-ITXZWblkt-your-guiding-psychiatrist								Y								Y
Mental Health Support Bot	Empathetic and informative mental health support, with a donation link.	Mental Health	N/A	N/A	6	DALL-E, browsing	community builder	Patients	Psychology	https://chatgpt.com/g/g-2Fo1V9zSt-mental-health-support-bot?utm_source=gptshunter.com
AI Mental Health Strength Bot	This Bot is your training ground for building inner resilience and overcoming challenges	Mental Health	N/A	N/A	6	Code interpreter and data analysis, DALL-E images, browsing	Miguel Garcia	Patients	Psychology	https://chatgpt.com/g/g-CMJatapbX-ai-mental-health-strength-bot?utm_source=gptshunter.com
Mental Health Coach	Professional, friendly mental health guidance with a focus on behavioral and nutritional advice.	Mental Health	N/A	N/A	6	DALL-E, browsing	Marcin Rządeczka	Patients	Psychology	https://chatgpt.com/g/g-Ummj5fpjG-mental-health-coach
Mental Health Companion for Caregivers	AI companion for caregiver well-being support	Mental Health	N/A	N/A	6	DALL-E, browsing	community builder	Patients	Psychology	https://chatgpt.com/g/g-iJNn3WRnA-mental-health-companion-for-caregivers
Mental Health Navigator	Your guide to mental health practices and facilities.	Mental Health	N/A	N/A	6	DALL-E, browsing	Uzoma T Emuchay	Patients	Psychology	https://chatgpt.com/g/g-WyOWzm0Dh-mental-health-navigator
MindCare AI: Transforming Mental Health in Nigeria	MindCare AI offers personalized mental health support for Nigerians. Using advanced AI, we provide resources, guidance, and connections to professionals. Our goal is to destigmatize mental health issues and promote overall well-being across the nation.	Mental Health	N/A	N/A	6	DALL-E, browsing	c o obasuyi	Patients	Psychology	https://chatgpt.com/g/g-24B8A6Joq-mindcare-ai-transforming-mental-health-in-nigeria
Teen Mental Health Support	Navigate mental health challenges with a compassionate AI companion. Find comfort and strategies for emotional well-being. 🧠	Mental Health	N/A	N/A	6	Code interpreter and data analysis, DALL-E, browsing	uni.com.ai	Patients	Psychology	https://chatgpt.com/g/g-Tt1QMlrlg-teen-mental-health-support
Doctor	General doctor for medical questions	Doctor	N/A	N/A	5	DALL-E, browsing	Mckinley I shinkle	Medical professionals and patients	General medicine	https://chatgpt.com/g/g-7hUmhYFSD-doctor			Y													Y
Doctor GPT	I'm like an expert doctor, providing advice on symptoms.	Doctor	N/A	N/A	5	Browsing	community builder	Medical professionals and patients	General medicine	https://chatgpt.com/g/g-RZFsPI7U8-doctor-gpt?utm_source=gptshunter.com			Y													Y
NurseGPT	Your health matters	Nurse	N/A	N/A	5	DALL-E, Browsing	jobautomation.ai	Medical professionals and patients	General medicine	https://chatgpt.com/g/g-KsUO3kKse-nursegpt		Y														Y
Healthcare Helper	Assists with medical queries and basic diagnostics.	Healthcare	N/A	N/A	5	DALL-E, browsing	Jacob Molz	Medical professionals and patients	General medicine	https://chatgpt.com/g/g-vf03bPRaf-healthcare-helper
US Healthcare Navigator	Guides users through setting up healthcare plans, tailored to their locale.	Healthcare	N/A	N/A	5	code interpreter, DALL-E, browsing	Dylan Holtrey	Medical professionals and patients	General medicine	https://chatgpt.com/g/g-fGUYZmUPQ-us-healthcare-navigator
Medical Helper	Assists with medication-related queries.	Medical	N/A	N/A	5	DALL-E, browsing	marina ouano	Medical professionals and patients	General medicine	https://chatgpt.com/g/g-37kswZbTk-medical-helper
Breast Cancer Companion	Up-to-date, multilingual support for breast cancer patients and caregivers worldwide.	Cancer	N/A	N/A	5	Browsing, DALL-E images	Mamta Sanjay Jain	Medical professionals and patients	Oncology	https://chatgpt.com/g/g-UVM2m6KjC-breast-cancer-companion
Oral Cancer Professional Guide	In-depth guide for professionals on oral cancer, focusing on diagnosis and treatment.	Cancer	N/A	N/A	5	Browsing, DALL-E images, Code interpreter and data analysis	Jayesh Sharma	Medical professionals and patients	Oncology	https://chatgpt.com/g/g-wQdaNC5iX-oral-cancer-professional-guide
Mental Health Guide	A supportive guide offering therapeutic insights and empathetic responses.	Mental Health	N/A	N/A	5	DALL-E, browsing	J Kazmirczak	Medical professionals and patients	Psychology	https://chatgpt.com/g/g-1GPhhyy9o-mental-health-guide?utm_source=gptshunter.com
Nurse Aid	A medical assistant tool for nurses, providing up-to-date information and suggestions.	Nurse	N/A	N/A	5	DALL-E, Browsing	Chirag Patil	Medical professionals	General medicine	https://chatgpt.com/g/g-n8FMvP1A6-nurse-aid		Y														Y
Nurse Insight	Professional, warm tone with a unique personal touch	Nurse	N/A	N/A	5	Code interpreter and data analysis, browsing, DALL-E images	drugipromotor.pl	Medical professionals	General medicine	https://chatgpt.com/g/g-hQvDpEMNx-nurse-insight		Y														Y
Mental Health Plan Architect	Expert Architect of Comprehensive Mental Health Plans	Mental Health	N/A	N/A	5	DALL-E, browsing	mercadogpt.com	Medical professionals	Psychology	https://chatgpt.com/g/g-z1ogCtiXb-mental-health-plan-architect?utm_source=gptshunter.com
virtual doctor	A virtual doctor for online consultations, empathetic and informative.	Doctor	N/A	N/A	5	Code interpreter and data analysis, DALL-E, browsing	Honghao Wang	Patients	General medicine	https://chatgpt.com/g/g-rYjlZv42B-virtual-doctor			Y													Y
Doctor Refresh	Virtual doctor focusing on beverage-based health advice, with a caring and informative tone.	Doctor	N/A	N/A	5	DALL-E, browsing	aiflare.dk	Patients	General medicine	https://chatgpt.com/g/g-w92p1jm88-doctor-refresh			Y													Y
Men 35 and Up: Healthcare	Creates detailed healthcare course outlines for men 35 and up.	Healthcare	N/A	N/A	5	DALL-E, browsing	Cameron Jenkins	Patients	General medicine	https://chatgpt.com/g/g-Ca0j9bdHB-men-35-and-up-healthcare
Men healthcare	Advice on products for healthcare	Healthcare	N/A	N/A	5	DALL-E, browsing	community builder	Patients	General medicine	https://chatgpt.com/g/g-R4Cus8Elx-men-healthcare
Breast Cancer Buddy	Supports understanding of breast cancer diagnoses, stressing professional advice.	Cancer	N/A	N/A	5	Code interpreter and data analysis	Leah Rando	Patients	Oncology	https://chatgpt.com/g/g-2GFYe7REH-breast-cancer-buddy
Cancer	Empathetic guide for understanding cancer, offering comfort and clarity.	Cancer	N/A	N/A	5	Browsing, DALL-E images, Code interpreter and data analysis	John Lewis	Patients	Oncology	https://chatgpt.com/g/g-wBxH4p0Ms-cancer
Melanoma - Cancer Support Group	Private Healthcare AI Cancer support group	Cancer	N/A	N/A	5	Browsing, DALL-E images	Jonathan Newey	Patients	Psychology	https://chatgpt.com/g/g-N2XfFU0Ew-melanoma-cancer-support-group
Dreamwork Therapist	A Yuegian therapist offering insights based on Yuegian psychology.	Therapist	N/A	N/A	5	Code interpreter and data analysis, DALL-E, browsing	Eduard Korijn	Patients	Psychology	https://chatgpt.com/g/g-CcztVlEZ0-dreamwork-therapist				Y												Y
AI Therapist	AI Therapist with natural, symbol-free language.	Therapist	N/A	N/A	5	DALL-E, browsing	shashwat bhageria	Patients	Psychology	https://chatgpt.com/g/g-gpYpcsgaU-ai-therapist				Y												Y
EmoTalk Therapist	A compassionate companion for those in need of comfort and understanding.	Therapist	N/A	N/A	5	DALL-E, browsing	tog co ltd	Patients	Psychology	https://chatgpt.com/g/g-K3HaQy2Ry-emotalk-therapist				Y												Y
Empathic Counselor	Adaptive counselor utilizing self-determination theory	Counsellor	N/A	N/A	5	DALL-E images, browsing	community builder	Patients	Psychology	https://chatgpt.com/g/g-2fxh8DpGq-empathic-counselor											Y					Y
Psychological Counselor	An empathetic psychological counselor for general advice	Counsellor	N/A	N/A	5	Code interpreter and data analysis, DALL-E images, browsing	Jaitlyn Cha	Patients	Psychology	https://chatgpt.com/g/g-bomZCqLO2-psychological-counselor											Y					Y
Mental Health Counselor	Empathetic AI counselor for emotional and psychological support.	Counsellor	N/A	N/A	5	Code interpreter and data analysis, DALL-E images, browsing	M Gao	Patients	Psychology	https://chatgpt.com/g/g-H800oCyxZ-mental-health-counselor											Y					Y
Addiction Counselor	A supportive counselor providing guidance on substance abuse and recovery.	Counsellor	N/A	N/A	5	Code interpreter and data analysis, DALL-E images, browsing	ross galvan	Patients	Psychology	https://chatgpt.com/g/g-T7g5MGQ8k-addiction-counselor											Y					Y
GPT Addiction Counselor	Collaborative and supportive counselor for addiction guidance.	Counsellor	N/A	N/A	5	DALL-E images, browsing	rostechinnovations.com	Patients	Psychology	https://chatgpt.com/g/g-togcssEfT-gpt-addiction-counselor											Y					Y
Ana The Therapist	I am Dr. Ana, an AI therapist skilled in existential therapy. I am here for you.	Therapist	N/A	N/A	5	Code interpreter and data analysis, DALL-E, browsing	community builder	Patients	Psychology	https://chatgpt.com/g/g-PptkaWe12-ana-the-therapist				Y					Y							Y
Therapist	Insightful therapy assistant blending psychology and philosophy for personal growth.	Therapist	N/A	N/A	5	Code interpreter and data analysis, DALL-E, browsing	Jan Holownia	Patients	Psychology	https://chatgpt.com/g/g-PpYBytLVK-therapist				Y												Y
Therapist	Personal therapist	Therapist	N/A	N/A	5	DALL-E, browsing	Mikhail Lakovlev	Patients	Psychology	https://chatgpt.com/g/g-OtWEUQmCE-therapist				Y												Y
Stoic Therapist	A therapist providing guidance with Stoic wisdom.	Therapist	N/A	N/A	5	DALL-E, browsing	B.B	Patients	Psychology	https://chatgpt.com/g/g-pU0Iio9dL-stoic-therapist				Y												Y
The Therapist	An empathetic and knowledgable assistant for emotional support.	Therapist	N/A	N/A	5	DALL-E, browsing	Dan Goncharov	Patients	Psychology	https://chatgpt.com/g/g-aHDzHxCZB-the-therapist				Y												Y
Algmon Psychologist	Psychologist specialized in Mental Health for students	Psychologist	N/A	N/A	5	DALL-E, browsing	Wei Jiang	Patients	Psychology	https://chatgpt.com/g/g-aAZXemzWz-algmon-psychologist?utm_source=gptshunter.com	Y															Y
MAI Psychologist	Psychologist	Psychologist	N/A	N/A	5	DALL-E, browsing	L A FISH	Patients	Psychology	https://chatgpt.com/g/g-r5WgarlTp-mai-psychologist?utm_source=gptshunter.com	Y															Y
Psychologist	A virtual source of therapeutic guidance and support.	Psychologist	N/A	N/A	5	DALL-E, browsing	sanroccoitalia.it	Patients	Psychology	https://chatgpt.com/g/g-qkvGufCdd-psychologist	Y															Y
Psychologist GPT	Analyzes personalities using brain chemistry	Psychologist	N/A	N/A	5	Code interpreter and data analysis, DALL-E, browsing	Anish	Patients	Psychology	https://chatgpt.com/g/g-gizrbUwEI-psychologist-gpt	Y															Y
PsychologistGPT	A supportive GPT that offers positive feedback on emotions and feelings.	Psychologist	N/A	N/A	5	DALL-E, browsing	Jose Carlos Escoto Ferro	Patients	Psychology	https://chatgpt.com/g/g-msiaHjXbR-psychologistgpt	Y															Y
Stand Up Psychologist	A witty, respectful psychologist comedian informed by science and literature.	Psychologist	N/A	N/A	5	DALL-E, browsing	david landazuri	Patients	Psychology	https://chatgpt.com/g/g-ZFHDiehM9-stand-up-psychologist	Y															Y
Mental Health Coach	Mental health coach for stress and relaxation advice.	Mental Health	N/A	N/A	5	Code interpreter and data analysis, DALL-E, browsing	Levent Polater	Patients	Psychology	https://chatgpt.com/g/g-ddLjhr4tU-mental-health-coach
Mental Health Companion	Adaptive, empathetic companion for mental health engagement.	Mental Health	N/A	N/A	5	DALL-E, browsing	Danielle C Jimison	Patients	Psychology	https://chatgpt.com/g/g-oABWW0YV2-mental-health-companion
Elderly Mental Health Companion	Navigate mental wellness in your golden years with a compassionate AI companion. Explore enriching practices for a tranquil mind and joyful heart. 🧘‍♂️❤️	Mental Health	N/A	N/A	5	Code interpreter and data analysis, DALL-E images, browsing	uni.com.ai	Patients	Psychology	https://chatgpt.com/g/g-UBpwk796s-elderly-mental-health-companion
Mental Health and Relationships.	Provides support and information on mental health and relationships.	Mental Health	N/A	N/A	5	Code interpreter and data analysis, DALL-E, browsing	Rohit Rajaram Kanade	Patients	Psychology	https://chatgpt.com/g/g-UkYrgBnD9-mental-health-and-relationships
Mental Health Assistant	Empathetic, actively listening, adapting to each user's unique needs.	Mental Health	N/A	N/A	5	DALL-E, browsing	Andoni Azkonobieta Etxabe	Patients	Psychology	https://chatgpt.com/g/g-XT3RP5PhO-mental-health-assistant
Mental Health Companion	Guides on mental health with positivity, Buddhist insights & images.	Mental Health	N/A	N/A	5	DALL-E, browsing	Shaoheng Lv	Patients	Psychology	https://chatgpt.com/g/g-s5ygWmJE8-mental-health-companion
Mental Health Support	An empathetic chatbot providing preliminary mental health support, while encouraging professional help.	Mental Health	N/A	N/A	5	DALL-E, browsing	moidhin ramshid	Patients	Psychology	https://chatgpt.com/g/g-D1TFPjW92-mental-health-support
Your Daily Psychiatrist	A caring guide offering support in life's struggles. Given advices are just to guide you. Remember this GPT is not a replacement for a real psychiatrist. Don't hesitate to seek real medical help.	Psychiatrist	N/A	N/A	5	DALL-E, browsing	Doruk Topcu	Patients	Psychology	https://chatgpt.com/g/g-XeGnW2lD0-your-daily-psychiatrist?utm_source=gptshunter.com								Y								Y
The Psychiatrist	Emotional support focused on lifestyle, well-being, burnout, and psychology	Psychiatrist	N/A	N/A	5	-	stéphane rajower	Patients	Psychology	https://chatgpt.com/g/g-dzuzbyDBF-the-psychiatrist								Y								Y
Doctor Harmony	A virtual psychotherapist offering practical treatment methods and empathy.	Doctor	N/A	N/A	5	Code interpreter and data analysis, DALL-E, browsing	Damir Saifullin	Patients	Psychology	https://chatgpt.com/g/g-WBueN1wAw-doctor-harmony			Y	Y												Y
Heart Healthy Diet Helper	Your go-to assistant for managing hypertension through diet. Tailors meal plans, monitors sodium intake, and educates on heart-healthy foods. 🌱🔍💓	Heart	N/A	N/A	4	DALL-E images, browsing, code interpreter and data analysis	Keith Crowe	Medical professionals and patients	Cardiology	https://chatgpt.com/g/g-eCoVp7VzK-heart-healthy-diet-helper
Heart Health Advisor	AI Healthcare Advisor for heart disease, offering support and healthy living advice.	Heart	N/A	N/A	4	DALL-E images, browsing	T. Singh	Medical professionals and patients	Cardiology	https://chatgpt.com/g/g-qli67f6Au-heart-health-advisor
The Doctor	A virtual doctor for symptom analysis, treatment advice, and doctor referrals.	Doctor	N/A	N/A	4	DALL-E, browsing	Eli D White	Medical professionals and patients	General medicine	https://chatgpt.com/g/g-pObti89zM-the-doctor			Y													Y
Doctor	Virtual doctor providing treatment suggestions and diagnoses	Doctor	N/A	N/A	4	DALL-E, browsing	KATSUMI TANAKA	Medical professionals and patients	General medicine	https://chatgpt.com/g/g-QilPSu4IB-doctor			Y													Y
Doctor Eli	A fun, caring GPT who offers advice and enjoys a good joke	Doctor	N/A	N/A	4	DALL-E, browsing	nhi nguyen	Medical professionals and patients	General medicine	https://chatgpt.com/g/g-ruyKVhs79-doctor-eli			Y													Y
CYA Nurse Edition	Your nurse partner in covering all bases	Nurse	N/A	N/A	4	DALL-E, Browsing	John Lewis	Medical professionals and patients	General medicine	https://chatgpt.com/g/g-aCEkxrpte-cya-nurse-edition		Y														Y
Nurse Sidekick	Your on-the-job nursing friend	Nurse	N/A	N/A	4	Code interpreter and data analysis, browsing, DALL-E images	Edmond B Yap	Medical professionals and patients	General medicine	https://chatgpt.com/g/g-kiuLUrB40-nurse-sidekick		Y														Y
Virtual Nurse	Your friendly and informed nursing expert.	Nurse	N/A	N/A	4	DALL-E, Browsing	L Global	Medical professionals and patients	General medicine	https://chatgpt.com/g/g-xu0t4PLy3-virtual-nurse		Y														Y
Personalized Healthcare Recommendation System	A system offering personalized healthcare recommendations based on patient data.	Healthcare	N/A	N/A	4	Code interpreter, DALL-E, actions	moidhin ramshid	Medical professionals and patients	General medicine	https://chatgpt.com/g/g-9Ush1GezY-personalized-healthcare-recommendation-system
Healthcare Companion	A creative assistant for health-related information and advice.	Healthcare	N/A	N/A	4	DALL-E, browsing	Abbad Fatani	Medical professionals and patients	General medicine	https://chatgpt.com/g/g-JTgbCNDaC-healthcare-companion
Viruses and Vaccines	Expert on viruses, vaccines, and educational content creation.	Vaccine	N/A	N/A	4	DALL-E images, browsing	Jiaolong Lyu	Medical professionals and patients	Immunology	https://chatgpt.com/g/g-SJBJxVAnj-viruses-and-vaccines
IVaxGPT	I provide up-to-date childhood and adult vaccination schedules.	Vaccination	N/A	N/A	4	Browsing, DALL-E images	ioana chirca	Medical professionals and patients	Immunology	https://chatgpt.com/g/g-MEoBirCm4-ivaxgpt
Together4Cancer: A Cancer Guide	Cancer Education Portal Guiding Users to Helpful Information and Resources - English and Spanish	Cancer	N/A	N/A	4	Browsing, DALL-E images	NeedleSpotter Inc	Medical professionals and patients	Oncology	https://chatgpt.com/g/g-6Y9YxuNyn-together4cancer-a-cancer-guide
Gynaecological Cancer Care Guide	An assistant specialized in NCCN cancer care guidelines.	Cancer	N/A	N/A	4	Browsing, DALL-E images, Code interpreter and data analysis	Bernd Schmid	Medical professionals and patients	Oncology	https://chatgpt.com/g/g-FST2OTK6m-gynaecological-cancer-care-guide
Diagnosis and Treatment Guide for Bowel Cancer	Expert on bowel cancer diagnosis and treatment.	Cancer	N/A	N/A	4	Browsing, DALL-E images	Kurt Richardson	Medical professionals and patients	Oncology	https://chatgpt.com/g/g-kYrIvYqzS-diagnosis-and-treatment-guide-for-bowel-cancer
Jing doctor	An expert in obstetrics, gynecology, and clinical research, offering advice and insights.	Doctor	N/A	N/A	4	DALL-E, browsing	community builder	Medical professionals and patients	Other	https://chatgpt.com/g/g-YZt8344Pw-jing-doctor			Y													Y
Observant Assistant	Observing psychiatrist-patient dynamics in schizophrenia treatment, focusing on barriers, influences, and unmet needs.	Psychiatrist	N/A	N/A	4		Scott Gelber	Medical professionals and patients	Psychology	https://chatgpt.com/g/g-c9ht2Xbz5-observant-assistant								Y								Y
NeuroNurture AI	Your AI psychiatrist specializing in neurodivergent care	Psychiatrist	N/A	N/A	4	DALL-E, browsing	Josh wolf	Medical professionals and patients	Psychology	https://chatgpt.com/g/g-z6lQ4gMt8-neuronurture-ai								Y								Y
HeartSync AI.	Virtual round-table of 5 AI cardiology experts, simulating in-depth, multidisciplinary analysis.	Cardiology	N/A	N/A	4	Browsing, DALL-E images	John Berfelo	Medical professionals	Cardiology	https://chatgpt.com/g/g-u024Uouwe-heartsync-ai
Nurse Field Guide	Nurse Field Guide	Nurse	N/A	N/A	4	DALL-E, Browsing	Ranmomo	Medical professionals	General medicine	https://chatgpt.com/g/g-1joTt76Ix-nurse-field-guide		Y														Y
Nurse Handoff	Streamlines nurse shift reports for better continuity of care.	Nurse	N/A	N/A	4	DALL-E, Browsing	John Lewis	Medical professionals	General medicine	https://chatgpt.com/g/g-rmZpFUVbH-nurse-handoff		Y														Y
Psychologist Consult	A consultative aid for psychologists in client sessions, focusing on empathetic and evidence-based guidance.	Psychologist	N/A	N/A	4	Code interpreter and data analysis, DALL-E, browsing	glenn scott	Medical professionals	Psychology	https://chatgpt.com/g/g-kmI0ocxWS-psychologist-consult	Y															Y
CBT Companion	A Cognitive Behavioural Therapy assistant for clinicians	Clinician	N/A	N/A	4	Code interpreter and data analysis, browsing, DALL-E images	Peter Tubbs	Medical professionals	Psychology	https://chatgpt.com/g/g-aH9ZP42bL-cbt-companion
Conseiller en Cancer du Sein	Empathetic Breast Cancer Advisor providing personalized guidance.	Cancer	N/A	N/A	4	Browsing, DALL-E images	SABA	Patients	General medicine	https://chatgpt.com/g/g-qL8WrJWyl-conseiller-en-cancer-du-sein
Soothing Sidekick	A compassionate, teen-friendly clinician for chronic pain support.	Clinician	N/A	N/A	4	DALL-E images,browsing	joshuawpate.com	Patients	General medicine	https://chatgpt.com/g/g-IYMcmDZBn-soothing-sidekick
Vaccimon GPT	Global child vaccination manager	Vaccination	N/A	N/A	4	Code interpreter and data analysis, DALL-E images, browsing	Navin Chandrasekaran	Patients	Immunology	https://chatgpt.com/g/g-nvy1eoTDc-vaccimon-gpt
Mental Health Advisor	A psychologist who provides general mental health advice in a supportive manner. This does not serve as a substitute for a psychiatrist.	Mental Health, Psychiatrist	N/A	N/A	4	Browsing, DALL-E	home.hugoxu.xyz	Patients	Psychology	https://chatgpt.com/g/g-NHrJslxQS-mental-health-advisor?utm_source=gptshunter.com	Y															Y
Personal Therapist	A supportive, empathetic GPT focusing on positive mental health practices.	Therapist	N/A	N/A	4	DALL-E, browsing	Jack Al-Kahwati	Patients	Psychology	https://chatgpt.com/g/g-9h7ZcxykB-personal-therapist				Y												Y
The therapist	A digital therapist offering reflective insights and emotional support.	Therapist	N/A	N/A	4	DALL-E, browsing	community builder	Patients	Psychology	https://chatgpt.com/g/g-cME6OItkk-the-therapist?utm_source=gptshunter.com				Y												Y
Virtual Therapist	A comprehensive Virtual Therapist offering diverse mental health support.	Therapist	N/A	N/A	4	DALL-E, browsing	Victor Rodriguez	Patients	Psychology	https://chatgpt.com/g/g-eZzNZ58jl-virtual-therapist				Y												Y
Therapist AI	Combines knowledge from best therapists and psychologists around the world	Therapist	N/A	N/A	4	Code interpreter and data analysis, DALL-E, browsing	Aditya Shah	Patients	Psychology	https://chatgpt.com/g/g-IkSmBsQwa-therapist-ai?utm_source=gptshunter.com	Y			Y												Y
Psychological Counselor	Empathetic psychological counselor for general well-being advice	Counsellor	N/A	N/A	4	DALL-E images, browsing	Nie Jialun	Patients	Psychology	https://chatgpt.com/g/g-Lls4lIe5g-psychological-counselor											Y					Y
Therapist GPT	Your personal therapist, offering empathy, advice and understanding.	Therapist	N/A	N/A	4	-	Jon Eide Johnsen	Patients	Psychology	https://chatgpt.com/g/g-QsmncHzCz-therapist-gpt?utm_source=gptshunter.com				Y												Y
Geriatric Therapist	Specializes in addressing the mental health needs of older adults, including issues related to aging, cognitive decline, and end-of-life concerns.	Therapist	N/A	N/A	4	Code interpreter and data analysis, DALL-E, browsing	AGI Corp	Patients	Psychology	https://chatgpt.com/g/g-meqydsmpC-geriatric-therapist				Y												Y
Pocket Therapist	A supportive therapist-like assistant offering general guidance for mental well-being.	Therapist	N/A	N/A	4	DALL-E, browsing	Aliaksei Lyshchyk	Patients	Psychology	https://chatgpt.com/g/g-C93rJPALz-pocket-therapist				Y												Y
Therapist	A helpful AI therapist	Therapist	N/A	N/A	4	Browsing	ADAM TURNER	Patients	Psychology	https://chatgpt.com/g/g-vC6t5iP34-therapist				Y												Y
Therapist	AI therapist specializing in CBT, guiding personal growth and mental well-being.	Therapist	N/A	N/A	4	Browsing	Mogen Cheng	Patients	Psychology	https://chatgpt.com/g/g-aFnb6SvmJ-therapist				Y												Y
Therapist	An empathetic, supportive AI therapist offering emotional support and guidance	Therapist	N/A	N/A	4	DALL-E, browsing	Kramer Media	Patients	Psychology	https://chatgpt.com/g/g-1K1LQomtp-therapist'				Y												Y
Therapist	Empathetic GPT focusing on understanding and emotional support	Therapist	N/A	N/A	4	Code interpreter and data analysis, DALL-E, browsing	community builder	Patients	Psychology	https://chatgpt.com/g/g-VNBelGIJY-therapist				Y												Y
Virtual Therapist	A supportive therapist for self-reflection and guidance	Therapist	N/A	N/A	4	Code interpreter and data analysis, DALL-E, browsing	Joan Mayhew	Patients	Psychology	https://chatgpt.com/g/g-EWXTdzM0q-virtual-therapist				Y												Y
Insightful Psychologist	A supportive psychologist offering general advice and insights in psychology.	Psychologist	N/A	N/A	4	Code interpreter and data analysis, DALL-E, browsing	Matheu Industries LLC	Patients	Psychology	https://chatgpt.com/g/g-7bE2QsN1M-insightful-psychologist	Y															Y
AI Psychologist	A friendly AI resembling a close friend, specializing in casual conversations about psychology.	Psychologist	N/A	N/A	4	Browsing	Orbesport S.L.	Patients	Psychology	https://chatgpt.com/g/g-D5vhyuynN-ai-psychologist	Y															Y
Guidance Guru Psychologist	Chat with a psychologist bot for emotional guidance and mental health advice.	Psychologist	N/A	N/A	4	Browsing	WebFootprint	Patients	Psychology	https://chatgpt.com/g/g-hNLPKLw1B-guidance-guru-psychologist	Y															Y
My Psychologist	Wellness guide for a futuristic novel	Psychologist	N/A	N/A	4	Code interpreter and data analysis, DALL-E, browsing	community builder	Patients	Psychology	https://chatgpt.com/g/g-xid3X4Xk5-my-psychologist	Y															Y
Psychologist	Supporting mental health with therapy tasks and engaging questions.	Psychologist	N/A	N/A	4	Browsing	Irina Bezgina	Patients	Psychology	https://chatgpt.com/g/g-8o1GGQ0FX-psychologist	Y															Y
Mental Health Guide	A thoughtful guide offering structured, realistic support for mental wellness.	Mental Health	N/A	N/A	4	DALL-E, browsing	Cihan Akyol	Patients	Psychology	https://chatgpt.com/g/g-aE7mI18te-mental-health-guide
Mental Health Helper	Guides through self-discovery using sentence completion	Mental Health	N/A	N/A	4	Code interpreter and data analysis, DALL-E, browsing	Marc A Pfeiffer	Patients	Psychology	https://chatgpt.com/g/g-DwhDVdMWZ-mental-health-helper
A Mental Health Support Assistant		Mental Health	N/A	N/A	4	Code interpreter and data analysis, DALL-E images, browsing	Aliaksandr Abramovich	Patients	Psychology	https://chatgpt.com/g/g-gSeXCmY0C-a-mental-health-support-assistant
Mental Health Bot for Remote & Hybrid Workers	A friendly, professional bot helping remote workers with mental well-being and connectivity.	Mental Health	N/A	N/A	4	Code interpreter and data analysis, DALL-E images, browsing	Mathew Raso	Patients	Psychology	https://chatgpt.com/g/g-MIp31V6ug-mental-health-bot-for-remote-hybrid-workers
Companion for Mental Health	Empathetic, non-judgmental virtual companion for mental health support, offering active listening, tailored resources, and privacy assurance.	Mental Health	N/A	N/A	4	Code interpreter and data analysis, DALL-E images, browsing	Canton Hausfeld	Patients	Psychology	https://chatgpt.com/g/g-NpzD1JtQ1-companion-for-mental-health
Journaling for mental health and clarity		Mental Health	N/A	N/A	4	DALL-E, browsing	David Olivie Merheb	Patients	Psychology	https://chatgpt.com/g/g-OhaF4UpGp-journaling-for-mental-health-and-clarity
Mental Health Therapist	I can help you	Mental Health	N/A	N/A	4	Code interpreter and data analysis, DALL-E, browsing	timflemingux.com	Patients	Psychology	https://chatgpt.com/g/g-UxwXc216j-mental-health-therapist				Y												Y
Boost Your Mental Health	Shares mental health insights from Dr. Huberman and Dr. Conti.	Mental Health	N/A	N/A	4	Code interpreter and data analysis, DALL-E images, browsing	GIA HUY HOANG	Patients	Psychology	https://chatgpt.com/g/g-NLTuHuZsn-boost-your-mental-health									Y							Y
Mental Health Companion	Supportive listener for mental health concerns.	Mental Health	N/A	N/A	4	DALL-E, browsing	community builder	Patients	Psychology	https://chatgpt.com/g/g-sjzUpvhjw-mental-health-companion
Mental Health First Aid - Australia	Empathetic helper for mental health first aid.	Mental Health	N/A	N/A	4	DALL-E, browsing	Aaron Nauta	Patients	Psychology	https://chatgpt.com/g/g-Q2wHEhaxO-mental-health-first-aid-australia
Mental Health, Meditation and Mindfulness	A healing source for mankind.	Mental Health	N/A	N/A	4	DALL-E, browsing	Damon Redmond	Patients	Psychology	https://chatgpt.com/g/g-TnHyuejZd-mental-health-meditation-and-mindfulness
Wellness Oracle | Physical/Mental Health Expert	Provides science-based advice and tools on physical training, supplementation, and mental health	Mental Health	N/A	N/A	4	DALL-E, browsing	Griffin Lee	Patients	Psychology	https://chatgpt.com/g/g-w6cAhQnjj-wellness-oracle-physical-mental-health-expert
メンタルクリニック	A virtual psychiatrist named メンタルクリニック, offering positive, supportive advice with more depth.	Psychiatrist	N/A	N/A	4	DALL-E, browsing	Shin Oomura	Patients	Psychology	https://chatgpt.com/g/g-m3eMBaxdp-mentarukurinituku?utm_source=gptshunter.com								Y								Y
Dr. Soothing Mind	A supportive psychiatrist for anxiety guidance.	Psychiatrist	N/A	N/A	4	Code interpreter and data analysis, DALL-E, browsing	Ankit Chauhan	Patients	Psychology	https://chatgpt.com/g/g-txl7szakp-dr-soothing-mind?utm_source=gptshunter.com								Y	Y							Y
Depression Evaluator	Empathetic virtual psychiatrist for depression assessment.	Psychiatrist	N/A	N/A	4	DALL-E, browsing	Luca Zapparoli	Patients	Psychology	https://chatgpt.com/g/g-xx4a5pZh7-depression-evaluator								Y								Y
Historical Dr. Bucke	Early 20th-century psychiatrist with broader historical insights	Psychiatrist	N/A	N/A	4	DALL-E, browsing	John Harvey	Patients	Psychology	https://chatgpt.com/g/g-yT3L2bPad-historical-dr-bucke								Y	Y							Y
Save a Heartbeat	A medical advisor offering guidance on health and wellnes	Heart	N/A	N/A	3	DALL-E images, browsing	trevato.dev	Medical professionals and patients	Cardiology	https://chatgpt.com/g/g-D51rxLh0y-save-a-heartbeat
Doctor Chat	Doctor Chat provides tech advice, specialist referrals, and confidential care with 'NurseBot' for secure, comprehensive support.	Doctor	N/A	N/A	3	Code interpreter and data analysis, DALL-E, browsing	markmark.online	Medical professionals and patients	General medicine	https://chatgpt.com/g/g-a0bVtL7BX-doctor-chat			Y													Y
GPT Doctor	Any of your medical questions.	Doctor	N/A	N/A	3	DALL-E, browsing	Kean Edwards	Medical professionals and patients	General medicine	https://chatgpt.com/g/g-VSIrFhSgs-gpt-doctor			Y													Y
Chat With A Nurse	Ask ANYTHING you would ask a nurse with seven decades of experience! Tip: You can also interact with this assistant using general graphics and your own photos and documents. Ready to chat?	Nurse	N/A	N/A	3	Code interpreter and data analysis, browsing, DALL-E images	Felipe Falcon	Medical professionals and patients	General medicine	https://chatgpt.com/g/g-q9XpbWdDU-chat-with-a-nurse		Y														Y
Nurse Aid	Healthcare assistant offering wellness and nursing advice	Nurse	N/A	N/A	3	DALL-E, Browsing	Harry Hughes	Medical professionals and patients	General medicine	https://chatgpt.com/g/g-QKprNscoO-nurse-aid		Y														Y
Healthcare Advisor GPT	Healthcare Advisor GPT by Dr. Samuel Chen	Healthcare	N/A	N/A	3	Code interpreter, DALL-E, browsing, actions	docsgpt.dev	Medical professionals and patients	General medicine	https://chatgpt.com/g/g-fVqNx7nFV-healthcare-advisor-gpt									Y							Y
Healthcare Helper	Healthcare assistance - helping you understand medical information and collate symptoms (not a substitute for medical advice)	Healthcare	N/A	N/A	3	DALL-E, browsing	B E Ploughman	Medical professionals and patients	General medicine	https://chatgpt.com/g/g-qSIVvEJYJ-healthcare-helper
TROPICALdiseases🧑🏽‍⚕️💊	🌴🌍 Welcome to the tropical paradise of travel medicine🌡️ and vaccines!🩹	Vaccine	N/A	N/A	3	DALL-E images, browsing	Felumee Noordpool	Medical professionals and patients	Immunology	https://chatgpt.com/g/g-klsuXgpcd-tropicaldiseases
Travel Health Advisor by Doktor Shke	Advises on travel vaccinations and health precautions.	Vaccination	N/A	N/A	3	Browsing, DALL-E images	Margarita Soloshenko	Medical professionals and patients	Immunology	https://chatgpt.com/g/g-RQZI1D2mu-travel-health-advisor-by-doktor-shke?utm_source=gptshunter.com
Parent's Vaccination Guide Ireland	No ifs, buts or maybes, vaccinate your babies.	Vaccination	N/A	N/A	3	Browsing	Community builder	Medical professionals and patients	Immunology	https://chatgpt.com/g/g-Yzmzj1I9u-parent-s-vaccination-guide-ireland
cancer prevention talk	talk for cancer prevention	Cancer	N/A	N/A	3	Browsing, DALL-E images	KIM HO	Medical professionals and patients	Oncology	https://chatgpt.com/g/g-qX6N3Ty1C-cancer-prevention-talk
Cancer Aware Bot	Health advisor chatbot for identifying carcinogenic products.	Cancer	N/A	N/A	3	Browsing, DALL-E images, Code interpreter and data analysis	Oumar-thiam	Medical professionals and patients	Oncology	https://chatgpt.com/g/g-raLBpk2C5-cancer-aware-bot
Breast Cancer Companion	Expert on breast cancer, providing accurate info with empathy.	Cancer	N/A	N/A	3	Browsing, DALL-E images, Code interpreter and data analysis	Armando Diaz Gonzalez	Medical professionals and patients	Oncology	https://chatgpt.com/g/g-Sp706ZLNN-breast-cancer-companion
Digital Psychologist	Strictly professional digital psychologist with detailed, research-backed advice.	Psychologist	N/A	N/A	3	Code interpreter and data analysis, DALL-E, browsing	Janszky József	Medical professionals and patients	Psychology	https://chatgpt.com/g/g-4UseJuPhe-digital-psychologist	Y															Y
Doctor Big	Senior Specialist Doctor in Cardiology	Cardiology	N/A	N/A	3	Browsing, DALL-E images	Sirichai Kittivarapong	Medical professionals and patients	Cardiology	https://chatgpt.com/g/g-MJXJsjbxI-doctor-big			Y													Y
Nurse Communication Assistant	Friendly assistant for detailed patient reports	Nurse	N/A	N/A	3	Code interpreter and data analysis, browsing, DALL-E images	John Lewis	Medical professionals	General medicine	https://chatgpt.com/g/g-m3BtTTyVt-nurse-communication-assistant		Y														Y
Healthcare Helper	Hjelper helsepersonell med informasjon om trykksår.	Healthcare	N/A	N/A	3	Browsing	Hågen Toverud	Medical professionals	General medicine	https://chatgpt.com/g/g-ET3XhTMmr-healthcare-helper
Healthcare Helper	A GPT aiding in healthcare with a focus on diagnostics, patient care, and AI ethics.	Healthcare	N/A	N/A	3	DALL-E, browsing	gearunity.com	Medical professionals and patients	General medicine	https://chatgpt.com/g/g-zC795F94O-healthcare-helper
Heart Attack - Patient Group	Heart attack recovery group with Sarah leading dynamic discussions.	Heart	N/A	N/A	3	DALL-E images, browsing	Jonathan Newey	Patients	Cardiology	https://chatgpt.com/g/g-G5Nupbc9l-heart-attack-patient-group
I Heart Healthy Chef	Friendly chef dishing out heart-healthy recipes and fascinating facts!	Heart	N/A	N/A	3		Chad Martin	Patients	Cardiology	https://chatgpt.com/g/g-hxbEkUAYt-i-heart-healthy-chef
Virtual Doctor	A virtual AI doctor providing empathetic, professional patient interactions.	Doctor	N/A	N/A	3	DALL-E, browsing	Kristi Todi	Patients	General medicine	https://chatgpt.com/g/g-iWFEg1hfp-virtual-doctor			Y													Y
Doctor Jack	I am a doctor, protect your health, please consult me	Doctor	N/A	N/A	3	Code interpreter and data analysis, DALL-E, browsing	KENICHI ARAI	Patients	General medicine	https://chatgpt.com/g/g-O4qGiMpRd-doctor-jack			Y													Y
Ask Nurse Sylvia	Premier health companion app, continuously evolving with cutting-edge features.	Nurse	N/A	N/A	3	Code interpreter and data analysis, browsing, DALL-E images	Sylvia Kallich	Patients	General medicine	https://chatgpt.com/g/g-z2Y1jl13T-ask-nurse-sylvia?utm_source=gptshunter.com		Y														Y
On-Call Nurse	A virtual nurse offering health and wellness advice, reminders, and support.	Nurse	N/A	N/A	3	DALL-E, Browsing	Dustin B.	Patients	General medicine	https://chatgpt.com/g/g-cSwZiIXbZ-on-call-nurse		Y														Y
Preventive Healthcare Coach	Dedicated to empowering individuals to take control of their health through personalized wellness plans, nutritional guidance, fitness programs, stress management, and regular health screenings, ensuring a proactive approach to well-being. | Made with ♥ by MyExperts.Solutions |	Healthcare	N/A	N/A	3	DALL-E, browsing	myexperts.solutions	Patients	General medicine	https://chatgpt.com/g/g-v3nmAzHJA-preventive-healthcare-coach
Expert bien etre cancer	donne des conseils sur le cancer et sur le bien etre pendant les traitements	Cancer	N/A	N/A	3	Browsing, DALL-E images, Code interpreter and data analysis	Marc Menu	Patients	Oncology	https://chatgpt.com/g/g-QumsRjji9-expert-bien-etre-cancer
Pink Planet Breast Cancer Hub	A survivorship, thrivorship and information guide through the breast cancer experience.	Cancer	N/A	N/A	3	-	Leah Rando	Patients	Oncology	https://chatgpt.com/g/g-t8X4K0Mx4-pink-planet-breast-cancer-hub
Healthy Meals in a Pinch	A guide for quick and healthy meal planning and prep for busy people! No content on Meals in a Pinch GPT, regardless of date, should ever be used as a substitute for direct medical advice from your doctor or other qualified clinician.	Clinician	N/A	N/A	3	code interpreter and data analysis, browsing	community builder	Patients	Other	https://chatgpt.com/g/g-6ur4n0KM9-healthy-meals-in-a-pinch
Cancer	Compassionate guide on the human side of cancer	Cancer	N/A	N/A	3	Browsing, DALL-E images	Christopher Sellers	Patients	Psychology	https://chatgpt.com/g/g-WWAAhxRF5-cancer
Mr AI Psychologist for Mental-Health	Empathetic guide offering support and non-medical advice for mental well-being.	Mental Health, Psychologist	N/A	N/A	3	DALL-E, browsing	hew	Patients	Psychology	https://chatgpt.com/g/g-dawi4ywLD-mr-ai-psychologist-for-mental-health	Y															Y
Stoic Therapist	A sage beginning with bold quotes for insight.	Therapist	N/A	N/A	3	DALL-E, browsing	mcmm.duckdns.org	Patients	Psychology	https://chatgpt.com/g/g-4EIXOTWXk-stoic-therapist				Y												Y
AI Therapist	AI Therapist offering empathetic support and basic wellness advice.	Therapist	N/A	N/A	3	DALL-E, browsing	Kristi Todi	Patients	Psychology	https://chatgpt.com/g/g-CdtDDJoJl-ai-therapist				Y												Y
Relationship Counselor	Expert relationship counselor offering thoughtful and informed advice.	Counsellor	N/A	N/A	3	DALL-E images, browsing	John Dempsey	Patients	Psychology	https://chatgpt.com/g/g-4zSQtGtKJ-relationship-counselor											Y					Y
Compassionate Counselor	Expert-level virtual therapist and coach, indistinguishable from the best professionals.	Counsellor	N/A	N/A	3	DALL-E images, browsing	Param Vyas	Patients	Psychology	https://chatgpt.com/g/g-btTqGEZDP-compassionate-counselor?utm_source=gptshunter.com				Y							Y					Y
Calm Counsellor	Guides in managing emotions and thoughts during confrontations.	Counsellor	N/A	N/A	3	Code interpreter and data analysis, DALL-E images, browsing	HELAGROUP Inc.	Patients	Psychology	https://chatgpt.com/g/g-lpFIfoYu6-calm-counsellor										Y						Y
Relationship Counselor	An empathetic relationship counselor offering guidance.	Counsellor	N/A	N/A	3	DALL-E images, browsing	Jeff Marshall	Patients	Psychology	https://chatgpt.com/g/g-QFupyVtt3-relationship-counselor											Y					Y
Compassionate Counselor	An empathetic counselor offering support for sadness and depression.	Counsellor	N/A	N/A	3	Code interpreter and data analysis, DALL-E images, browsing	David L Evans	Patients	Psychology	https://chatgpt.com/g/g-rIaqFG9aP-compassionate-counselor											Y					Y
Grief Counsellor	An empathetic grief counselor providing support for loss.	Counsellor	N/A	N/A	3	DALL-E images, browsing	Ben Cowan	Patients	Psychology	https://chatgpt.com/g/g-t4CXWCPB1-grief-counsellor										Y	Y					Y
Counselor	Empathetic and supportive, like a therapist.	Counsellor	N/A	N/A	3	DALL-E images, browsing	Samir Mustafa	Patients	Psychology	https://chatgpt.com/g/g-xxBWnpnyD-counselor				Y							Y					Y
Therapist	Helping you understand yourself and improve your mental health.	Therapist	N/A	N/A	3	DALL-E, browsing	Joshua P Norris	Patients	Psychology	https://chatgpt.com/g/g-QWgBCwuAY-therapist				Y												Y
GPT Therapist	A virtual therapist offering emotional support and guidance.	Therapist	N/A	N/A	3	DALL-E, browsing	Daniela Mascaro	Patients	Psychology	https://chatgpt.com/g/g-SkHxb9Hh4-gpt-therapist				Y												Y
Therapist (nonmedical)	Navigate life's challenges with support from your AI therapist (nonmedical).	Therapist	N/A	N/A	3	DALL-E, browsing	Ecommerce Accelerator	Patients	Psychology	https://chatgpt.com/g/g-Z6kCulbxP-therapist-nonmedical?utm_source=gptshunter.com				Y												Y
Therapist	Therapist	Therapist	N/A	N/A	3		iimagine.ai	Patients	Psychology	https://chatgpt.com/g/g-bekGKYsaH-therapist?utm_source=gpts123.ai				Y												Y
Therapist	Personal Therapist	Therapist	N/A	N/A	3	DALL-E, browsing	SmartSimple Software Inc	Patients	Psychology	https://chatgpt.com/g/g-Hh1wjcQpl-therapist				Y												Y
Therapist GPT	A friendly, cool therapist offering insightful advice.	Therapist	N/A	N/A	3	DALL-E, browsing	Masoud Sistani	Patients	Psychology	https://chatgpt.com/g/g-BTiTYcn5v-therapist-gpt				Y												Y
Personal psychoanalyst - psychologist.		Psychologist	N/A	N/A	3	Code interpreter and data analysis, DALL-E, browsing	ARIF	Patients	Psychology	https://chatgpt.com/g/g-kfxjPFUJa-personal-psychoanalyst-psychologist	Y															Y
Amelia - Your personal psychologist 🧠	Supportive psychologist with simple advice and encouraging words.	Psychologist	N/A	N/A	3	Code interpreter and data analysis, DALL-E, browsing	InnovGPT	Patients	Psychology	https://chatgpt.com/g/g-lBYckai4X-amelia-your-personal-psychologist	Y															Y
The psychologist	A virtual psychologist you can confide in and have conversations analyzed.	Psychologist	N/A	N/A	3	DALL-E, browsing	PIXELIKA	Patients	Psychology	https://chatgpt.com/g/g-oM3OSXGP4-the-psychologist	Y															Y
Conflict Resolution Psychologist	A bot that offers guidance on resolving conflicts and improving communication.	Psychologist	N/A	N/A	3	Browsing	WebFootprint	Patients	Psychology	https://chatgpt.com/g/g-qoL4hJUvc-conflict-resolution-psychologist?utm_source=gptshunter.com	Y															Y
Coping with Bullying Psychologist	Get support and advice on dealing with and preventing bullying.	Psychologist	N/A	N/A	3	browsing	WebFootprint	Patients	Psychology	https://chatgpt.com/g/g-RogwpG5Hb-coping-with-bullying-psychologist?utm_source=gptshunter.com	Y															Y
The Psychologist	Empathetic digital psychologist	Psychologist	N/A	N/A	3	DALL-E, browsing	Johan Massin	Patients	Psychology	https://chatgpt.com/g/g-YZctAze0C-the-psychologist	Y															Y
Mindful Psychologist	I start conversations by asking your preferred name, providing personalized and empathetic support.	Psychologist	N/A	N/A	3	DALL-E, browsing	Smilu Thomas	Patients	Psychology	https://chatgpt.com/g/g-KND7a7aVJ-mindful-psychologist	Y															Y
My personal psychologist	Aide et soutien psychologique	Psychologist	N/A	N/A	3	Code interpreter and data analysis, DALL-E, browsing	lando	Patients	Psychology	https://chatgpt.com/g/g-J8ArReLi0-my-personal-psychologist	Y															Y
Psychologist	Your mental health ally	Psychologist	N/A	N/A	3	code interpreter and data analysis, DALL-E, browsing	POMINOVA PAULINA	Patients	Psychology	https://chatgpt.com/g/g-HQNu0LokT-psychologist	Y															Y
Psychologist		Psychologist	N/A	N/A	3	Code interpreter and data analysis, DALL-E, browsing	Luciano Castro Ditta individuale	Patients	Psychology	https://chatgpt.com/g/g-kmb7OWpFr-psychologist	Y															Y
Psychologist		Psychologist	N/A	N/A	3	DALL-E, browsing	Bukhari Tyler	Patients	Psychology	https://chatgpt.com/g/g-TsbLkUsZA-psychologist	Y															Y
Psychologist AI	Professional yet friendly AI for adult life stress support.	Psychologist	N/A	N/A	3	DALL-E, browsing	Qin Wenshan	Patients	Psychology	https://chatgpt.com/g/g-JLksZQlMp-psychologist-ai	Y															Y
PsychologistGPT	A supportive guide for emotional reflection and non-clinical advice.	Psychologist	N/A	N/A	3	DALL-E, browsing	BA TUYNMAN	Patients	Psychology	https://chatgpt.com/g/g-2hGmD71FB-psychologistgpt	Y															Y
Your Psychologist Friend	Empathetic psychology expert offering safe space and self-help tips.	Psychologist	N/A	N/A	3	DALL-E, browsing	Miguel Gómez González	Patients	Psychology	https://chatgpt.com/g/g-qr4AgqAJb-your-psychologist-friend	Y															Y
Mind Companion	A patient psychologist and psychiatrist who elevates mood through targeted questions.	Psychiatrist	N/A	N/A	3	Code interpreter and data analysis, DALL-E, browsing	Raymond Tang	Patients	Psychology	https://chatgpt.com/g/g-7JWi9bGIz-mind-companion?utm_source=gptshunter.com	Y							Y								Y
Mental Health Coach	Empathetic mental health and stress management coach	Mental Health	N/A	N/A	3	DALL-E, browsing	amer taha	Patients	Psychology	https://chatgpt.com/g/g-V4yUvFVIV-mental-health-coach?utm_source=gptshunter.com
Mental Health Coach	Empathetic coach sensitive to all mental wellness topics.	Mental Health	N/A	N/A	3	DALL-E, browsing	Kelly W Emrick	Patients	Psychology	https://chatgpt.com/g/g-V81h5B2zI-mental-health-coach
Mental Health Companion	A supportive and empathetic companion for mental wellness.	Mental Health	N/A	N/A	3	Code interpreter and data analysis, DALL-E images, browsing	Peter Minbashian	Patients	Psychology	https://chatgpt.com/g/g-Y5XPmtRC5-mental-health-companion
Mental Advisor	Empathetic virtual psychiatrist providing life advice.	Psychiatrist	N/A	N/A	3	Code interpreter and data analysis, DALL-E, browsing	VLADIMIR EGAY	Patients	Psychology	https://chatgpt.com/g/g-Qnys2ev1I-mental-advisor								Y								Y
Mental Health Therapist	Adaptive and supportive mental health therapist.	Mental Health, Therapist	N/A	N/A	3	DALL-E, browsing	moidhin ramshid	Patients	Psychology	https://chatgpt.com/g/g-rgmWJT6F0-mental-health-therapist				Y												Y
HeartCopilot	Assists with cardiovascular health information.	Heart	N/A	N/A	2	DALL-E images, browsing	Chunming Du	Medical professionals and patients	Cardiology	https://chatgpt.com/g/g-78yLXfhok-heartcopilot
NurseBot	Specialist in confidential AI care, referring advanced treatment to Doctor Chat.	Nurse	N/A	N/A	2	DALL-E, Browsing	markmark.online	Medical professionals and patients	General medicine	https://chatgpt.com/g/g-eLqD5mRHQ-nursebot		Y														Y
nurse joy		Nurse	N/A	N/A	2	DALL-E, Browsing	Edison Espinosa	Medical professionals and patients	General medicine	https://chatgpt.com/g/g-q0FYPWYas-nurse-joy		Y														Y
Universal Healthcare System GPT	An all-knowing healthcare AI with Amazon Clinic integration.	Healthcare	N/A	N/A	2	DALL-E, browsing	Al Charles	Medical professionals and patients	General medicine	https://chatgpt.com/g/g-vZUAg1r9O-universal-healthcare-system-gpt?utm_source=gptshunter.com
Medical Simplifier	Simplifies complex medical information into everyday language. Type or Upload medical language you want translated into everyday English.	Medical	N/A	N/A	2	DALL-E browsing	ierhub.com	Medical professionals and patients	General medicine	https://chatgpt.com/g/g-g4cCUKZVE-medical-simplifier
Truth Booster	Voluntary Misinformation Vaccination	Vaccination	N/A	N/A	2	Browsing, DALL-E images	Andrey Meshcheryakov	Medical professionals and patients	Immunology	https://chatgpt.com/g/g-88EhCRORt-truth-booster
Cancer Care Companion	Multilingual, supportive guide for diverse cancer-related inquiries, balancing scientific and holistic approaches.	Cancer	N/A	N/A	2	Browsing, DALL-E images, Code interpreter and data analysis	FlorenceK Studio Katarzyna J. Malinowska	Medical professionals and patients	Oncology	https://chatgpt.com/g/g-1H49hwlUI-cancer-care-companion?utm_source=gptshunter.com
Cancer Research Innovator GPT	This GPT offers up-to-date research data, comprehensive medical knowledge, patient support resources, and ethical guidelines to advance cancer research and patient care.	Cancer	N/A	N/A	2	Browsing, DALL-E images, Code interpreter and data analysis	the1ai.com	Medical professionals and patients	Oncology	https://chatgpt.com/g/g-rCApWZoRE-cancer-research-innovator-gpt
Nurse Heart Guide	Interactive heart health educator for nurses.	Heart, Nurse	N/A	N/A	2	DALL-E images, browsing, code interpreter and data analysis	John Lewis	Medical professionals	Cardiology	https://chatgpt.com/g/g-TpHXMq3t3-nurse-heart-guide		Y														Y
MarianaGPT	MarianaGPT is the personal assistant physicians and clinicians have always wanted	Clinician	N/A	N/A	2	DALL-E images, code interpreter and data analysis, browsing	Kaustubh Sharma	Medical professionals and patients	General medicine	https://chatgpt.com/g/g-X4yKBvtlh-marianagpt
Night Shift Nurse	Supporting night shift nurses with tips and encouragement.	Nurse	N/A	N/A	2	DALL-E, Browsing	John Lewis	Medical professionals	General medicine	https://chatgpt.com/g/g-QvgqMveFS-night-shift-nurse		Y														Y
Nurse Suliman	A helpful guide for nursing Staff	Nurse	N/A	N/A	2	Code interpreter and data analysis, browsing, DALL-E images	sulaiman alatawi	Medical professionals	General medicine	https://chatgpt.com/g/g-L8KTntu6o-nurse-suliman		Y														Y
(AJCC) TNM Staging Classification for Colon Cancer		Cancer	N/A	N/A	2	-	Giovanny Rincon	Medical professionals	Oncology	https://chatgpt.com/g/g-og0dscOll-ajcc-tnm-staging-classification-for-colon-cancer
Nurse Coach 7000	Your personal health care mentor	Nurse	N/A	N/A	2	Code interpreter and data analysis, browsing, DALL-E images, actions	ganitro.com	Patients	General medicine	https://chatgpt.com/g/g-ktVCrxEjH-nurse-coach-7000		Y														Y
Medical Stuff	Guides on health queries with empathy.	Medical	N/A	N/A	2	DALL-E browsing	CHU JINRUI	Patients	General medicine	https://chatgpt.com/g/g-vUtnwEmfP-medical-stuff
Wet Nurse	Helps new parents with advice, emphasizing it's not medical advice.	Nurse	N/A	N/A	2	DALL-E, Browsing	D ron	Patients	Immunology	https://chatgpt.com/g/g-wFadja7PY-wet-nurse		Y														Y
Cancer Patient Exercise Information	Exercise information for cancer patients.	Cancer	N/A	N/A	2	Browsing, DALL-E images	추정인	Patients	Oncology	https://chatgpt.com/g/g-dPYz2eHGo-cancer-patient-exercise-information
Nutritional Educator and Counselor	A nutritional guide and counselor, answering dietary queries and offering healthy eating advice.	Counsellor	N/A	N/A	2	DALL-E images, browsing	moidhin ramshid	Patients	Other	https://chatgpt.com/g/g-qJWOeMFes-nutritional-educator-and-counselor											Y					Y
Individually customized healthcare GPT	We provide customized healthcare services for Healing Center membership members.	Healthcare	N/A	N/A	2	DALL-E, browsing	수중명의	Patients	Other	https://chatgpt.com/g/g-9VSliixog-individually-customized-healthcare-gpt
Thyroid Cancer - Support Group	Private Healthcare AI Support Group	Cancer	N/A	N/A	2	Browsing, DALL-E images	Jonathan Newey	Patients	Psychology	https://chatgpt.com/g/g-3O2X1Xzam-thyroid-cancer-support-group
Cancer Care App Creator	Features non-medical cancer recovery stories	Cancer	N/A	N/A	2	Browsing, DALL-E images	KOKI HASEGAWA	Patients	Psychology	https://chatgpt.com/g/g-Eg2yb1tw9-cancer-care-app-creator
Flower's Therapist	Assists with mental health, personal development, and practical family needs.	Therapist	N/A	N/A	2	Browsing	Jon Steele	Patients	Psychology	https://chatgpt.com/g/g-c6KlVqyn8-flower-s-therapist				Y												Y
Compassionate Counselor	A relationship counselor GPT.	Counsellor	N/A	N/A	2	Code interpreter and data analysis, DALL-E images, browsing	Daniel Zutavern Digital Consulting	Patients	Psychology	https://chatgpt.com/g/g-17D11txik-compassionate-counselor											Y					Y
Personal Counselor	Friendly and wise counselor for diverse life challenges.	Counsellor	N/A	N/A	2	DALL-E images, browsing	KIM SANG NAM	Patients	Psychology	https://chatgpt.com/g/g-8FwYAbJwn-personal-counselor											Y					Y
Counselor	Helper for life's challenges.	Counsellor	N/A	N/A	2	-	zerobot.ai	Patients	Psychology	https://chatgpt.com/g/g-dMhKbQVN9-counselor											Y					Y
Empathic Counselor	I'm a personal counselor, here to provide empathetic and wise guidance.	Counsellor	N/A	N/A	2	DALL-E images, browsing	DANIEL FISHMAN	Patients	Psychology	https://chatgpt.com/g/g-md2EJYFPE-empathic-counselor											Y					Y
Heartfelt Couples Counselor	Professional marriage counselor offering relationship advice and mental health support.	Counsellor	N/A	N/A	2	DALL-E images, browsing	John Oerter	Patients	Psychology	https://chatgpt.com/g/g-OWH7awhm9-counselor-compass											Y					Y
Compassionate Counselor	A compassionate counselor who will listen to you, understand your situation and offer support and advice.	Counsellor	N/A	N/A	2	Code interpreter and data analysis, DALL-E images, browsing	Gautam Ravinder	Patients	Psychology	https://chatgpt.com/g/g-tcbjhT0u2-compassionate-counselor											Y					Y
Krishna Counselor	Life counselor offering guidance based on the Bhagavad Gita	Counsellor	N/A	N/A	2	DALL-E images, browsing	Navin	Patients	Psychology	https://chatgpt.com/g/g-tS5KqvyxE-krishna-counselor											Y					Y
Mindful Therapist	A supportive virtual therapist offering practical mental health solutions.	Therapist	N/A	N/A	2	DALL-E, browsing	simas gedziunas	Patients	Psychology	https://chatgpt.com/g/g-fOBsIFSMP-mindful-therapist				Y												Y
Therapist AI	AI therapist offering personalized, compassionate advice.	Therapist	N/A	N/A	2	DALL-E, browsing	VANESSA V SALVANA	Patients	Psychology	https://chatgpt.com/g/g-igixUlGTf-therapist-ai				Y												Y
!! My Psychologist	Personalized AI Psychologist with brief, tailored responses.	Psychologist	N/A	N/A	2	DALL-E, browsing	Jie Chen	Patients	Psychology	https://chatgpt.com/g/g-Bb9429AJy-my-psychologist?utm_source=gptshunter.com	Y															Y
Psychologist	A text-based psychologist specializing in CPT, EPT, and CBT.	Psychologist	N/A	N/A	2	-	Stefan Antoszkiewicz	Patients	Psychology	https://chatgpt.com/g/g-CiiV8nNC7-psychologist	Y															Y
Dr. Ava (psychologist)	Supports people during tough periods with empathy and understanding.	Psychologist	N/A	N/A	2	DALL-E	Mauroy	Patients	Psychology	https://chatgpt.com/g/g-GWgLAhW06-dr-ava-psychologist?utm_source=gptshunter.com	Y								Y							Y
Psychologist	I'm like a psychologist, providing empathetic and informative responses.	Psychologist	N/A	N/A	2	Code interpreter and data analysis, DALL-E, browsing	Domas Vaišnoras	Patients	Psychology	https://chatgpt.com/g/g-Km2kKdW2M-psychologist	Y															Y
Psychologist	A supportive psychologist offering guidance and insights.	Psychologist	N/A	N/A	2	DALL-E, browsing	Soliyev Navrozbek	Patients	Psychology	https://chatgpt.com/g/g-kMivk30I2-psychologist	Y															Y
Alex Reed - Mental Health Tracker	Guides you through mood tracking with a tech-psych blend.	Mental Health	N/A	N/A	2	Code interpreter and data analysis, DALL-E images, browsing	artofficialintelligence.academy	Patients	Psychology	https://chatgpt.com/g/g-79esuYURv-alex-reed-mental-health-tracker?utm_source=gptshunter.com
Ultimate Mental Health and Well-Being Coach AI	To offer holistic support for mental health and well-being, integrating psychological strategies, fitness, and lifestyle adaptations.	Mental Health	N/A	N/A	2	Code interpreter and data analysis, DALL-E images, browsing	the1ai.com	Patients	Psychology	https://chatgpt.com/g/g-9rnfDNaZH-ultimate-mental-health-and-well-being-coach-ai
Mental Health	Supportive and encouraging CBT assistant	Mental Health	N/A	N/A	2	Code interpreter and data analysis, DALL-E images, actions	Oracle	Patients	Psychology	https://chatgpt.com/g/g-NEa0DjIzU-mental-health
Mental Health Coach	Mental health coach allows you to stay on top of your game.	Mental Health	N/A	N/A	2	DALL-E, browsing	Community builder	Patients	Psychology	https://chatgpt.com/g/g-OzPSGv8Ro-mental-health-coach
Mental Health Companion	Empathetic Mental Wellness Guide	Mental Health	N/A	N/A	2	Code interpreter and data analysis, DALL-E images, browsing	Gabriel Mahia	Patients	Psychology	https://chatgpt.com/g/g-PTJ9x16fk-mental-health-companion?utm_source=gptshunter.com
Mental Health	Non-licensed psychological support. Designed to effectively manage stress and anxiety via asking question and applying specific practices. Use your native language	Mental Health	N/A	N/A	2	DALL-E, browsing	IVAN OSIPOV	Patients	Psychology	https://chatgpt.com/g/g-uCb10gS6U-mental-health
Mental Health GPT	Provides empathetic support and practical tips for mental well-being.	Mental Health	N/A	N/A	2	DALL-E, browsing, actions	community builder	Patients	Psychology	https://chatgpt.com/g/g-eCrgCoGQH-mental-health-gpt
Mental Health GPT	A supportive and empathetic counselor for general mental well-being.	Mental Health	N/A	N/A	2	DALL-E, browsing	Caleb Schimank	Patients	Psychology	https://chatgpt.com/g/g-AMenJqv4B-mental-health-gpt											Y					Y
ToFeliz - Mental Health with Freud	Quick chat with Freud inspired AI	Mental Health	N/A	N/A	2	DALL-E	Luciano Fagundes	Patients	Psychology	https://chatgpt.com/g/g-TSAHRGaE3-tofeliz-mental-health-with-freud
Mindful Guide	An analytical virtual psychiatrist, offering clear and practical mental health support.	Psychiatrist	N/A	N/A	2	Code interpreter and data analysis, DALL-E, browsing	Rey Dumasig	Patients	Psychology	https://chatgpt.com/g/g-mouYNPiTs-mindful-guide?utm_source=gptshunter.com								Y								Y
Virtual Psychiatrist	I'm Dr. William, your virtual psychiatrist	Psychiatrist	N/A	N/A	2	-	Interzone Oy	Patients	Psychology	https://chatgpt.com/g/g-p8x4GwE7X-virtual-psychiatrist								Y	Y							Y
Privat Psychologist (not medical)	Empathetic personal psychologist. Not medical.	Medical	N/A	N/A	2	DALL-E, browsing	Nikolai ryzhkov	Patients	Psychology	https://chatgpt.com/g/g-fxkaip4ku-privat-psychologist-not-medical?utm_source=gptshunter.com	Y															Y
Heart-Healthy Herald	Embrace a diet that's kind to your heart. Explore and integrate heart-healthy foods for lasting cardiovascular wellness. ❤️🥗	Heart	N/A	N/A	1	DALL-E images, browsing, code interpreter and data analysis	uni.com.ai	Medical professionals and patients	Cardiology	https://chatgpt.com/g/g-QH6wLEpS2-heart-healthy-herald?utm_source=gptshunter.com
Doctor influencers	Helping Dr. Kalid Asrat become a top doctor influencer.	Doctor	N/A	N/A	1	DALL-E, browsing	community builder	Medical professionals and patients	General medicine	https://chatgpt.com/g/g-6tdxhhOnS-doctor-influencers			Y						Y							Y
India Healthcare Assistant	A healthcare assistant providing medical summaries and advice.	Healthcare	N/A	N/A	1	code interpreter, DALL-E, browsing	community builder	Medical professionals and patients	General medicine	https://chatgpt.com/g/g-E1N5mrTYz-india-healthcare-assistant
Medical Assistant	Asistente de soporte para decisiones médicas con tono profesional y accesible	Medical	N/A	N/A	1	DALL-E, browsing	Rodrigo Vargas Molina	Medical professionals and patients	General medicine	https://chatgpt.com/g/g-CG97pveoz-medical-assistant
K-Medical	Promotes Korean medical knowledge; answers global medical questions.	Medical	N/A	N/A	1	DALL-E browsing	wansukchoi	Medical professionals and patients	General medicine	https://chatgpt.com/g/g-UQfqS3mSV-k-medical
L'Ami du Voyageur	Entrer votre destination et cet assistant répondra à toutes vos questions concernant votre voyage. Demandez-lui quelles sont les procédures administratives, les vaccins ou les règles de sécurité à suivre.	Vaccine	N/A	N/A	1	DALL-E images, browsing	Alexis Digeon	Medical professionals and patients	Immunology	https://chatgpt.com/g/g-qshxQwJNy-l-ami-du-voyageur?utm_source=gptshunter.com
Cancer Care GPT	Specialized in cancer-related inquiries, aiding in hypothetical diagnoses and antigen analysis.	Cancer	N/A	N/A	1	Browsing, DALL-E images	Daniel Soto Parra	Medical professionals and patients	Oncology	https://chatgpt.com/g/g-6s118TaQX-cancer-care-gpt
Cancer Care guide	General guidein cancer diagnosis and prevention.	Cancer	N/A	N/A	1	Browsing, DALL-E images	Community builder	Medical professionals and patients	Oncology	https://chatgpt.com/g/g-9VW4AwVyl-cancer-care-guide
Comprehensive Cancer Answers	Your comprehensive cancer resource.	Cancer	N/A	N/A	1	Browsing, DALL-E images	Travis Waack	Medical professionals and patients	Oncology	https://chatgpt.com/g/g-K590usSYX-comprehensive-cancer-answers
UK Medicinal Cannabis Clinicians Advisor		Clinician	N/A	N/A	1		Thomas Charles Whettem	Medical professionals	General medicine	https://chatgpt.com/g/g-K8DjiIN7m-uk-medicinal-cannabis-clinicians-advisor
Nurse-Patient Communication Enhancer	A compassionate assistant for enhancing nurse-patient communication.	Nurse	N/A	N/A	1	DALL-E, Browsing	moidhin ramshid	Medical professionals and patients	General medicine	https://chatgpt.com/g/g-2xozMRijj-nurse-patient-communication-enhancer?utm_source=gptshunter.com		Y														Y
Nurse Cancer Guide	Adaptive, educational guide on cancer care for nurses.	Nurse, Cancer	N/A	N/A	1	-	John Lewis	Medical professionals	General medicine	https://chatgpt.com/g/g-OenEfgmn9-nurse-cancer-guide?utm_source=gpts123.ai		Y														Y
Medical Mel	Medical coding assistant	Medical	N/A	N/A	1	DALL-E browsing	emptyboxprojects.com	Medical professionals	General medicine	https://chatgpt.com/g/g-rEUJXq2K9-medical-mel
Superando o Câncer	Compartilha histórias de superação do câncer.	Cancer	N/A	N/A	1	Browsing, DALL-E images, Code interpreter and data analysis	igor H F Sousa	Patients	Oncology	https://chatgpt.com/g/g-wEElu8BKE-superando-o-cancer
Psychologist and Mind Therapist	Friendly psychologist and psychiatrist with web browsing for up-to-date knowledge.	Psychiatrist , Psychologist	N/A	N/A	1	DALL-E, browsing	community builder	Patients	Psychology	https://chatgpt.com/g/g-BnDvctlwh-psychologist-and-mind-therapist	Y			Y				Y								Y
Personal Therapist	Empathetic AI therapist that can help with anxiety, stress and general well-being, using CBT techniques, supportive advice and reframing. Not intended to replace a professional!	Therapist	N/A	N/A	1	DALL-E, browsing	Sravanthi Kadali	Patients	Psychology	https://chatgpt.com/g/g-64UHXhuQg-personal-therapist?utm_source=gptshunter.com				Y												Y
Companion Counselor	A Relationship Counselor for navigating social isolation.	Counsellor	N/A	N/A	1	DALL-E images, browsing	community builder	Patients	Psychology	https://chatgpt.com/g/g-BdgXLKmDC-companion-counselor											Y					Y
Harmony Relationship Counselor	Concise, empathetic counselor with engaging questions.	Counsellor	N/A	N/A	1	DALL-E images, browsing	Veronica Gnaman	Patients	Psychology	https://chatgpt.com/g/g-hTKXjxyMP-harmony-relationship-counselor											Y					Y
My Psychologist Companion	Supportive psychologist for mental wellness guidance.	Psychologist	N/A	N/A	1	Code interpreter and data analysis, DALL-E, browsing	Tom Rietzler	Patients	Psychology	https://chatgpt.com/g/g-adgrZRal3-my-psychologist-companion	Y															Y
My Psychologist	Experienced in guiding personal growth and self-discovery.	Psychologist	N/A	N/A	1	Code interpreter and data analysis, DALL-E, browsing	Antonia Ioakeimidou	Patients	Psychology	https://chatgpt.com/g/g-TsZgyoJ0J-my-psychologist?utm_source=gptshunter.com	Y															Y
Building Resilience Psychologist	An AI coach to develop mental strength and overcome life's challenges.	Psychologist	N/A	N/A	1	Browsing	WebFootprint	Patients	Psychology	https://chatgpt.com/g/g-X5LV5QVao-building-resilience-psychologist	Y															Y
Psychologist AI	AI therapist Sophia, providing professional support.	Psychologist	N/A	N/A	1	Browsing	community builder	Patients	Psychology	https://chatgpt.com/g/g-UY1i0wtcU-psychologist-ai	Y			Y												Y
Empathy Guide	A virtual psychiatrist specializing in aiding women with emotional clarity.	Psychiatrist	N/A	N/A	1	DALL-E, browsing	yufang tang	Patients	Psychology	https://chatgpt.com/g/g-0FtFL8ZrR-empathy-guide								Y								Y
Mental Health Coach	Provides support for emotional wellness and mental health.	Mental Health	N/A	N/A	1	Browsing	WebFootprint	Patients	Psychology	https://chatgpt.com/g/g-Jq57Ac128-mental-health-coach
Mental Health Advisor	Offers general wellness and health information.	Mental Health	N/A	N/A	1	Code interpreter and data analysis, DALL-E, browsing	Artur Gorke	Patients	Psychology	https://chatgpt.com/g/g-oqggMIUDJ-mental-health-advisor
Mental Health Check-in Buddy	Track your mental well-being daily with this supportive companion. It offers mood journaling prompts, personalized affirmations, and connects you to mental health resources if needed, ensuring you prioritize your emotional health.	Mental Health	N/A	N/A	1	DALL-E, browsing	superseller.agency	Patients	Psychology	https://chatgpt.com/g/g-rNv5Ldg5D-mental-health-check-in-buddy
Mental Health Guide	Empathetic guide adapting to current user mood.	Mental Health	N/A	N/A	1	DALL-E, browsing	davidictoptech.com	Patients	Psychology	https://chatgpt.com/g/g-F51BE7huG-mental-health-guide
Mental Health Supervisor	Human-like assistant for empathetic mental health dialogue.	Mental Health	N/A	N/A	1	Code interpreter and data analysis, DALL-E, browsing	Ілля Варгатий	Patients	Psychology	https://chatgpt.com/g/g-6xrNMP8ty-mental-health-supervisor
Mental Health Support	Positivity wins	Mental Health	N/A	N/A	1	Browsing	openlink.ai	Patients	Psychology	https://chatgpt.com/g/g-ynxDI1GRC-mental-health-support
Mental Health Support	This Gpt aims to bridge the gap by offering individuals a compassionate, AI-driven companion for mental health and emotional well-being. This AI can provide a safe and confidential space for those in need, offering empathetic conversations, evidence-based guidance, and coping strategies	Mental Health	N/A	N/A	1	Code interpreter and data analysis, DALL-E images, browsing	Eduardo Stock	Patients	Psychology	https://chatgpt.com/g/g-iUBnuIhAF-mental-health-support
Tara: Your Mental Health Buddy	I'm Tara, here to support you personally in your mental health journey. Let's chat.	Mental Health	N/A	N/A	1	DALL-E, browsing	community builder	Patients	Psychology	https://chatgpt.com/g/g-PaoJUoHsM-tara-your-mental-health-buddy
badassGPT	A psychiatrist who helps in fine tuning the thoughts of individuals	Psychiatrist	N/A	N/A	1	DALL-E, browsing	Nikhith Vasa	Patients	Psychology	https://chatgpt.com/g/g-sKseKNz0f-badassgpt?utm_source=gptshunter.com								Y								Y
Dr. Mindful	A supportive and empathetic virtual psychiatrist.	Psychiatrist	N/A	N/A	1	DALL-E, browsing	Miguel Alves	Patients	Psychology	https://chatgpt.com/g/g-rSccnywT0-dr-mindful								Y	Y							Y
Mindful Guide	A virtual psychiatrist providing mental health guidance and support.	Psychiatrist	N/A	N/A	1	Browsing	O Abogunrin	Patients	Psychology	https://chatgpt.com/g/g-hBXXDkeEh-mindful-guide								Y								Y
Home Nurse	Empathetic health assistant with tailored, easy-to-understand advice	Nurse	N/A	N/A	0	DALL-E, Browsing	Mahathelge Dias	Medical professionals and patients	General medicine	https://chatgpt.com/g/g-Falld7Egx-home-nurse?utm_source=gptshunter.com		Y														Y
Nurse Navigator	Personalized, compassionate AI for tailored health advice and guidance.	Nurse	N/A	N/A	0	Code interpreter and data analysis, browsing, DALL-E images	glorb.xyz	Medical professionals and patients	General medicine	https://chatgpt.com/g/g-Lcqucr7Qp-nurse-navigator		Y														Y
Medical Guide	Well-informed health advisor.	Medical	N/A	N/A	0	DALL-E, browsing	Gabriel Mahia	Medical professionals and patients	General medicine	https://chatgpt.com/g/g-pePgYOsbC-medical-guide?utm_source=gptshunter.com
Psychologist - Book Master	Psychologist citing literature at section ends.	Psychologist	N/A	N/A	0	DALL-E, browsing	Mateusz Gorecki	Medical professionals and patients	Psychology	https://chatgpt.com/g/g-gNn807DpI-psychologist-book-master	Y															Y
Mental Health Companion	A chatbot providing support, mindfulness exercises, and stress coping mechanisms.	Mental Health	N/A	N/A	0		community builder	Medical professionals and patients	Psychology	https://chatgpt.com/g/g-BuWFezlcT-mental-health-companion
Allied Healthcare	Supportive resource for behavioral health advice.	Healthcare	N/A	N/A	0	DALL-E, browsing	Christine Butler	Medical professionals and patients	Psychology	https://chatgpt.com/g/g-Ss4oT85tD-allied-healthcare
Counsellor's Companion	A reflective aide for counsellors.	Counsellor	N/A	N/A	0	Code interpreter and data analysis, DALL-E images, browsing	Andrew Fitzpatrick	Medical professionals	Psychology	https://chatgpt.com/g/g-4V9kVc51g-counsellor-s-companion										Y						Y
All About Heart Health (not medical advice)	Your go-to guide for a healthier heart, offering practical tips, engaging stories, and the latest heart health insights.	Heart	N/A	N/A	0	DALL-E images, browsing, code interpreter and data analysis	Community builder	Patients	Cardiology	https://chatgpt.com/g/g-6G220g1UD-all-about-heart-health-not-medical-advice
Cancer Care Companion	Supportive guide for understanding and coping with cancer.	Cancer	N/A	N/A	0	-	Olav Laudy	Patients	Oncology	https://chatgpt.com/g/g-DVws8GGMx-cancer-care-companion
Cancer: IDEAS & ADVICE	Compassionate Cancer guide with heartfelt insights!	Cancer	N/A	N/A	0	Browsing, DALL-E images	Vliss Ahyoka Shamanse	Patients	Oncology	https://chatgpt.com/g/g-efwSmXALm-cancer-ideas-advice
Mental Health Coach	.Offering empathetic support. (Please seek professional help if needed, this is no therapy)	Mental Health	N/A	N/A	0	DALL-E, browsing	Hanno Schwarz	Patients	Oncology	https://chatgpt.com/g/g-ZinHpxxEz-mental-health-coach
Bowel Cancer - AI Support Group	Private Healthcare AI Support Group	Cancer	N/A	N/A	0	Browsing, DALL-E images	Jonathan Newey	Patients	Psychology	https://chatgpt.com/g/g-d8C8iUiuR-bowel-cancer-ai-support-group
Bladder Cancer - AI Support Group	Private Healthcare AI Cancer Support Group	Cancer	N/A	N/A	0	Browsing, DALL-E images	Jonathan Newey	Patients	Psychology	https://chatgpt.com/g/g-JSvbv6PDv-bladder-cancer-ai-support-group
Safe Counselor GPT	A supportive counselor focusing on mental health for you.	Counsellor	N/A	N/A	0	DALL-E images, browsing	CARLOS E SANABRIA	Patients	Psychology	https://chatgpt.com/g/g-HEvfJ1N28-safe-counselor-gpt											Y					Y
CounsellorAI	A counselor using person-centered techniques to support users.	Counsellor	N/A	N/A	0	DALL-E images, browsing	Michael Swift	Patients	Psychology	https://chatgpt.com/g/g-y8YKgnfJr-counsellorai?utm_source=gptshunter.com										Y	Y					Y
Adventure Therapist	Adventure Therapist: Combines therapy with adventure-based activities like hiking, rock climbing, and team-building exercises to promote personal growth and healing.	Therapist	N/A	N/A	0	Code interpreter and data analysis, DALL-E, browsing	AGI Corp	Patients	Psychology	https://chatgpt.com/g/g-cXZQv9wZL-adventure-therapist				Y												Y
Quantum Therapist	Offers personalized, sensitive, and effective therapeutic guidance	Therapist	N/A	N/A	0	Code interpreter and data analysis, DALL-E, browsing	futuretech.ninja	Patients	Psychology	https://chatgpt.com/g/g-QggAj7YkT-quantum-therapist				Y												Y
Relaxation Therapist	Teaches relaxation techniques and methods to help individuals reduce stress, anxiety, and tension, promoting relaxation and overall well-being.	Therapist	N/A	N/A	0	Code interpreter and data analysis, DALL-E, browsing	AGI Corp	Patients	Psychology	https://chatgpt.com/g/g-gBLEMj1Vb-relaxation-therapist				Y												Y
Psychologist GPT	I'm like a psychologist, offering supportive and empathetic guidance on emotional and mental well-being.	Psychologist	N/A	N/A	0	Code interpreter and data analysis, DALL-E, browsing	nicholas dore	Patients	Psychology	https://chatgpt.com/g/g-C0pXfrx4z-psychologist-gpt	Y															Y
Mental Health Assistant	Empathetic mental health support assistant, offering comfort and guidance.	Mental Health	N/A	N/A	0	Code interpreter and data analysis, DALL-E, browsing	康灵霄	Patients	Psychology	https://chatgpt.com/g/g-19N6NVdn4-mental-health-assistant?utm_source=gptshunter.com
Mental Health Assistant	MindEase: Your Mindfulness & CBT Guide	Mental Health	N/A	N/A	0	Code interpreter and data analysis, DALL-E images, browsing	Joe'Charles Becker	Patients	Psychology	https://chatgpt.com/g/g-3nC2YTb2Y-mental-health-assistant
Mental Health Coach	Patient and understanding emotional support.	Mental Health	N/A	N/A	0	DALL-E, browsing	community builder	Patients	Psychology	https://chatgpt.com/g/g-5RjQHO5os-mental-health-coach
Mental Health Advocate		Mental Health	N/A	N/A	0	DALL-E, browsing	Shishir Rana	Patients	Psychology	https://chatgpt.com/g/g-oseEkWqoq-mental-health-advocate
Mental Health Coach		Mental Health	N/A	N/A	0	DALL-E, browsing	SeedMind	Patients	Psychology	https://chatgpt.com/g/g-tgNAmgjh4-mental-health-coach
Mental Health Buddy	Mental health tutor for all ages, pragmatic and encouraging, with level-appropriate responses.	Mental Health	N/A	N/A	0	Code interpreter and data analysis, DALL-E, browsing	Benjamin T Goodsell	Patients	Psychology	https://chatgpt.com/g/g-TxCRUoFic-mental-health-buddy?utm_source=gptshunter.com
Mental Health and Support Specialist	Provides guidance on mental health issues, coping strategies, and emotional well-being to foster a healthier mind.	Mental Health	N/A	N/A	0	Browsing	Michal Madalinski	Patients	Psychology	https://chatgpt.com/g/g-WWGhXEJOg-mental-health-and-support-specialist
Mental Health Buddy	Empathetic listener, guides to professional help for sensitive issues, remembers past conversations.	Mental Health	N/A	N/A	0	Code interpreter and data analysis, DALL-E images, browsing	Christopher Prevost	Patients	Psychology	https://chatgpt.com/g/g-dO4PXBFPW-mental-health-buddy
Mental Health Companion	A supportive guide for mental wellness.	Mental Health	N/A	N/A	0	Code interpreter and data analysis, DALL-E images, browsing	Jiaqi Guo	Patients	Psychology	https://chatgpt.com/g/g-wKE623fp2-mental-health-companion
Mental Health Companion	An empathetic AI offering support for mental health and stress	Mental Health	N/A	N/A	0	DALL-E, browsing	community builder	Patients	Psychology	https://chatgpt.com/g/g-citgLzifZ-mental-health-companion
Mental Health Helper	Acts like a caring family member, improving mental health.	Mental Health	N/A	N/A	0	DALL-E, browsing	george lambrolgou	Patients	Psychology	https://chatgpt.com/g/g-H80460ZIm-mental-health-helper
Open Mental Health API	A supportive companion offering empathy and coping strategies	Mental Health	N/A	N/A	0	DALL-E, browsing	Starleak	Patients	Psychology	https://chatgpt.com/g/g-dxTrRECqm-open-mental-health-api
The Mental Health Guy	A supportive guide for discussing mental health, offering empathy and resources.	Mental Health	N/A	N/A	0	Code interpreter and data analysis, DALL-E, browsing	deeppearlai.com	Patients	Psychology	https://chatgpt.com/g/g-bIddX8rFz-the-mental-health-guy
Insightful Mind	Insightful and reflective psychiatrist.	Psychiatrist	N/A	N/A	0	Code interpreter and data analysis, DALL-E, browsing	Miroslav Kostic	Patients	Psychology	https://chatgpt.com/g/g-KPfAiZbIV-insightful-mind								Y								Y
