# Supplementary material for: Generative AI’s healthcare professional role creep: a cross-sectional evaluation of publicly accessible, customised health-related GPTs
Source: Front Public Health. 2025 May 9;13:1584348. doi: 10.3389/fpubh.2025.1584348 (PMC12098394; doi:10.3389/fpubh.2025.1584348)
Supplement: Supplementary file 4 [file Table_3.xlsx]

## Sheet: Sheet1
Name	Displayed Description	Conversations	URL
Roboсlinic.ai - Your Personal AI Health Assistant!	Your Personal AI Health Assistant, 24/7. Skip the wait for appointments and stop searching symptoms online. Our AI health assistance chat offers instant, accurate symptom checking, personalized recommendations for medical tests, and detailed treatment plans – all created and validated by our team of experienced doctors and engineers. Machine Learning Meets Medicine. Our chatbot uses LLMs fine-tun…	Unknown	https://roboclinic.ai/?gad_source=1&gclid=CjwKCAjwx4O4BhAnEiwA42SbVIOg3QMzbRHnCNtMvYKNEd0qT3RcT55strMh6pZNa-EfWaAF63DO4RoCQ6AQAvD_BwE
Cody	Hello! I’m Cody, your AI Doctor trained by human doctors. How can I help you? Pick a Service or just chat. Diagnoise, Treat, Specilists, Ask, Talk, Interpret, Health Score	605710	https://cody.md/
Dr. ChatGPT	Meet our AI Medical Assistant Your Personal AI Medical Chatbot app in Over 100 Languages! Get instant answers to your symptoms, diagnosis, treatments, and preventative measures.	Unknown	https://drchatgpt.org/
Doctor GPT	Offering medical advice based on symptoms and test results described by users. Doctor GPT is a specialized version of the ChatGPT model designed to offer medical advice based on user-reported symptoms. Its primary function is to simulate a concise virtual doctor's consultation, providing potential diagnoses and corresponding treatment plans without extraneous details. This tool is powered by curr…	1000	https://aichatonline.org/gpts-ZxX4EiR9-Doctor-GPT
DoctorGPT	DoctorGPT is an advanced AI model designed to provide comprehensive medical information and guidance. Built on the GPT-4 architecture by OpenAI, it aims to bridge the gap between general information and professional medical advice, making healthcare knowledge accessible to a broader audience. DoctorGPT is capable of understanding and responding to a wide range of medical queries, from basic healt…	1000	https://aichatonline.org/gpts-ZxX7ejPd-DoctorGPT
Dr. GPT	Dr. GPT is a specialized version of the ChatGPT model designed to assist family physicians, particularly those working in remote or underserved areas. It functions as a virtual colleague, offering insights into differential diagnoses, treatment guidelines, and patient management strategies. The design purpose is to enhance medical decision-making by providing quick, relevant information and foste…	1000	https://aichatonline.org/gpts-2OToEk6E4N-Dr-GPT
Doctor GPT	Doctor GPT is a highly specialized version of the GPT-4 architecture, designed to simulate the experience of a hypochondriac seeking medical advice. The primary function of Doctor GPT is to assist users in diagnosing their illnesses by asking detailed questions about their symptoms and then providing an intense, severe, and often exaggerated diagnosis. The design purpose is to help users understa…	1000	https://aichatonline.org/gpts-8hxpL0h-Doctor-GPT
GPT MD	GPT MD is a specialized version of ChatGPT designed to provide personalized health advice. It functions by engaging users in a series of targeted questions to understand their specific health concerns better. Once sufficient information is gathered, GPT MD offers tailored health advice, potential diagnoses, treatment suggestions, and other relevant information. The design purpose of GPT MD is to …	1000	https://aichatonline.org/gpts-ZxWzgrly-GPT-MD
Doctronic	I'm your private and personal AI-powered doctor.	2634988	https://www.doctronic.ai/
Docus - AI Doctor	AI Doctor for all your health questions Docus AI Doctor can be your first step toward an accurate diagnosis. Get recommendations, validate with top doctors, and stay healthy.	Unknown	https://docus.ai/ai-doctor
Your AI Doctor-AI-Powered Health Assistant	Your AI Doctor is designed as a virtual health assistant leveraging advanced natural language processing (NLP) techniques to offer empathetic, efficient interactions that simulate a medical consultation. It aims to provide preliminary assistance and general wellness suggestions, carefully avoiding definitive diagnoses or specific medical prescriptions without professional validation. Scenarios in…	5000	https://www.yeschat.ai/gpts-2OToJOWswq-Your-AI-Doctor
Medical Doctor-AI medical question assistant	Medical Doctor GPT is a specialized AI tool designed to provide comprehensive, reliable, and accessible medical information. Its purpose is to assist healthcare professionals, students, and individuals seeking in-depth medical insights by simplifying complex medical concepts and delivering evidence-based information. Unlike general-purpose AI, this model focuses on medical knowledge, clinical app…	5000	https://www.yeschat.ai/gpts-9t56g0HPZ7k-medical-doctor
Medical Doctor-Virtual Health Assistant	Medical Doctor is an AI-driven platform designed to enhance the personal health management experience. It merges advanced AI technology with comprehensive medical knowledge to assist users in managing their health more effectively. Functions range from virtual health assessments to integration with global medical databases, enabling personalized, up-to-date medical advice. For example, a user exp…	5000	https://www.yeschat.ai/gpts-9t56MeAXO31-Medical-Doctor
